# Supplementary material for: L1 variation and L2 acquisition: L1 German /eː/-/ɛː/ overlap and its effect on the acquisition of L2 English /ɛ/-/æ/
Source: Front Psychol. 2023 Jun 28;14:1133859. doi: 10.3389/fpsyg.2023.1133859 (PMC10336208; doi:10.3389/fpsyg.2023.1133859)
Supplement: Supplementary file 1 [file Data_Sheet_1.ZIP]

Archive with 14 entries (8 files):
- R scripts and datasets/1. Identification/
- R scripts and datasets/1. Identification/1. Selection of æ/
- R scripts and datasets/1. Identification/1. Selection of æ/Analysis.txt
- R scripts and datasets/1. Identification/1. Selection of æ/R Script Selection of æ
- R scripts and datasets/1. Identification/2. Response Time/
- R scripts and datasets/1. Identification/2. Response Time/Analysis.txt
- R scripts and datasets/1. Identification/2. Response Time/R script Response Time Identification
- R scripts and datasets/2. Discrimination/
- R scripts and datasets/2. Discrimination/1. Response Accuracy/
- R scripts and datasets/2. Discrimination/1. Response Accuracy/Analysis.txt
- R scripts and datasets/2. Discrimination/1. Response Accuracy/R script Response Accuracy
- R scripts and datasets/2. Discrimination/2. Response Time/
- R scripts and datasets/2. Discrimination/2. Response Time/Analysis.txt
- R scripts and datasets/2. Discrimination/2. Response Time/R script Response Time Discrimination
