# Supplementary material for: L1 variation and L2 acquisition: L1 German /eː/-/ɛː/ overlap and its effect on the acquisition of L2 English /ɛ/-/æ/
Source: Front Psychol. 2023 Jun 28;14:1133859. doi: 10.3389/fpsyg.2023.1133859 (PMC10336208; doi:10.3389/fpsyg.2023.1133859)
Supplement: Supplementary file 1 [file Data_Sheet_1.ZIP › R scripts and datasets/1. Identification/1. Selection of æ/Analysis.txt]

Subject	Item	GermanPillai	Duration	Step	LevelEnglish	SelVowel1	ReactionTime
1	pen_pan	0.745753204	short	8	mid	0	2646
1	pen_pan	0.745753204	short	10	mid	0	1422
1	pen_pan	0.745753204	short	2	mid	1	1266
1	pen_pan	0.745753204	short	6	mid	1	1214
1	pen_pan	0.745753204	short	3	mid	1	1689
1	pen_pan	0.745753204	short	7	mid	1	914
1	pen_pan	0.745753204	short	9	mid	1	898
1	pen_pan	0.745753204	short	5	mid	1	2045
1	pen_pan	0.745753204	short	11	mid	0	1131
1	pen_pan	0.745753204	short	4	mid	0	2091
1	pen_pan	0.745753204	short	1	mid	1	1416
1	pen_pan	0.745753204	short	6	mid	1	1909
1	pen_pan	0.745753204	short	5	mid	0	687
1	pen_pan	0.745753204	short	10	mid	0	968
1	pen_pan	0.745753204	short	8	mid	0	1127
1	pen_pan	0.745753204	short	3	mid	0	1307
1	pen_pan	0.745753204	short	2	mid	1	1637
1	pen_pan	0.745753204	short	11	mid	0	2207
1	pen_pan	0.745753204	short	1	mid	1	1295
1	pen_pan	0.745753204	short	7	mid	1	1906
1	pen_pan	0.745753204	short	4	mid	0	1697
1	pen_pan	0.745753204	short	9	mid	0	2048
1	pen_pan	0.745753204	short	5	mid	0	2042
1	pen_pan	0.745753204	short	10	mid	0	1800
1	pen_pan	0.745753204	short	4	mid	0	1605
1	pen_pan	0.745753204	short	9	mid	0	1365
1	pen_pan	0.745753204	short	11	mid	0	1586
1	pen_pan	0.745753204	short	8	mid	0	1077
1	pen_pan	0.745753204	short	1	mid	1	1827
1	pen_pan	0.745753204	short	3	mid	1	1516
1	pen_pan	0.745753204	short	7	mid	1	2903
1	pen_pan	0.745753204	short	6	mid	1	3227
1	pen_pan	0.745753204	short	2	mid	0	1316
1	pedal_paddle	0.745753204	short	2	mid	1	1397
1	pedal_paddle	0.745753204	short	1	mid	1	727
1	pedal_paddle	0.745753204	short	11	mid	1	1189
1	pedal_paddle	0.745753204	short	8	mid	1	885
1	pedal_paddle	0.745753204	short	4	mid	1	840
1	pedal_paddle	0.745753204	short	3	mid	1	2080
1	pedal_paddle	0.745753204	short	10	mid	1	2045
1	pedal_paddle	0.745753204	short	9	mid	1	1295
1	pedal_paddle	0.745753204	short	6	mid	1	823
1	pedal_paddle	0.745753204	short	7	mid	1	1104
1	pedal_paddle	0.745753204	short	5	mid	1	2032
1	pedal_paddle	0.745753204	short	10	mid	1	865
1	pedal_paddle	0.745753204	short	8	mid	1	810
1	pedal_paddle	0.745753204	short	7	mid	1	771
1	pedal_paddle	0.745753204	short	5	mid	1	1100
1	pedal_paddle	0.745753204	short	9	mid	0	3011
1	pedal_paddle	0.745753204	short	3	mid	1	1142
1	pedal_paddle	0.745753204	short	1	mid	1	1039
1	pedal_paddle	0.745753204	short	2	mid	1	1250
1	pedal_paddle	0.745753204	short	6	mid	1	1322
1	pedal_paddle	0.745753204	short	4	mid	1	1026
1	pedal_paddle	0.745753204	short	11	mid	1	1211
1	pedal_paddle	0.745753204	short	1	mid	1	1169
1	pedal_paddle	0.745753204	short	8	mid	1	1069
1	pedal_paddle	0.745753204	short	6	mid	1	947
1	pedal_paddle	0.745753204	short	11	mid	1	820
1	pedal_paddle	0.745753204	short	10	mid	1	1200
1	pedal_paddle	0.745753204	short	3	mid	1	945
1	pedal_paddle	0.745753204	short	7	mid	1	980
1	pedal_paddle	0.745753204	short	2	mid	1	1108
1	pedal_paddle	0.745753204	short	9	mid	1	902
1	pedal_paddle	0.745753204	short	4	mid	1	1479
1	pedal_paddle	0.745753204	short	5	mid	1	978
2	pen_pan	0.698347014	short	7	mid	0	1989
2	pen_pan	0.698347014	short	5	mid	1	2203
2	pen_pan	0.698347014	short	6	mid	0	2127
2	pen_pan	0.698347014	short	4	mid	0	1606
2	pen_pan	0.698347014	short	1	mid	1	775
2	pen_pan	0.698347014	short	9	mid	0	834
2	pen_pan	0.698347014	short	11	mid	0	822
2	pen_pan	0.698347014	short	3	mid	1	608
2	pen_pan	0.698347014	short	2	mid	1	953
2	pen_pan	0.698347014	short	10	mid	0	644
2	pen_pan	0.698347014	short	8	mid	0	1038
2	pen_pan	0.698347014	short	10	mid	0	838
2	pen_pan	0.698347014	short	4	mid	1	1677
2	pen_pan	0.698347014	short	3	mid	1	826
2	pen_pan	0.698347014	short	11	mid	0	788
2	pen_pan	0.698347014	short	9	mid	0	1038
2	pen_pan	0.698347014	short	2	mid	1	756
2	pen_pan	0.698347014	short	5	mid	1	829
2	pen_pan	0.698347014	short	8	mid	0	787
2	pen_pan	0.698347014	short	1	mid	1	850
2	pen_pan	0.698347014	short	6	mid	1	605
2	pen_pan	0.698347014	short	7	mid	0	629
2	pen_pan	0.698347014	short	3	mid	1	744
2	pen_pan	0.698347014	short	8	mid	1	768
2	pen_pan	0.698347014	short	7	mid	1	3349
2	pen_pan	0.698347014	short	10	mid	0	977
2	pen_pan	0.698347014	short	9	mid	0	665
2	pen_pan	0.698347014	short	2	mid	1	627
2	pen_pan	0.698347014	short	5	mid	1	880
2	pen_pan	0.698347014	short	6	mid	1	526
2	pen_pan	0.698347014	short	11	mid	0	840
2	pen_pan	0.698347014	short	1	mid	1	721
2	pen_pan	0.698347014	short	4	mid	1	676
2	pedal_paddle	0.698347014	short	9	mid	0	3799
2	pedal_paddle	0.698347014	short	10	mid	0	3683
2	pedal_paddle	0.698347014	short	1	mid	1	1240
2	pedal_paddle	0.698347014	short	7	mid	0	1459
2	pedal_paddle	0.698347014	short	5	mid	0	3495
2	pedal_paddle	0.698347014	short	3	mid	1	1021
2	pedal_paddle	0.698347014	short	2	mid	1	650
2	pedal_paddle	0.698347014	short	6	mid	1	5372
2	pedal_paddle	0.698347014	short	11	mid	1	1476
2	pedal_paddle	0.698347014	short	4	mid	0	803
2	pedal_paddle	0.698347014	short	8	mid	0	1616
2	pedal_paddle	0.698347014	short	6	mid	0	1046
2	pedal_paddle	0.698347014	short	4	mid	1	758
2	pedal_paddle	0.698347014	short	7	mid	1	2054
2	pedal_paddle	0.698347014	short	2	mid	0	1025
2	pedal_paddle	0.698347014	short	8	mid	0	1120
2	pedal_paddle	0.698347014	short	10	mid	1	726
2	pedal_paddle	0.698347014	short	9	mid	1	1957
2	pedal_paddle	0.698347014	short	5	mid	0	838
2	pedal_paddle	0.698347014	short	1	mid	0	1451
2	pedal_paddle	0.698347014	short	3	mid	0	1216
2	pedal_paddle	0.698347014	short	11	mid	1	927
2	pedal_paddle	0.698347014	short	6	mid	1	3722
2	pedal_paddle	0.698347014	short	1	mid	1	1924
2	pedal_paddle	0.698347014	short	2	mid	0	1419
2	pedal_paddle	0.698347014	short	4	mid	0	1056
2	pedal_paddle	0.698347014	short	11	mid	1	890
2	pedal_paddle	0.698347014	short	9	mid	1	991
2	pedal_paddle	0.698347014	short	5	mid	1	3100
2	pedal_paddle	0.698347014	short	8	mid	0	1298
2	pedal_paddle	0.698347014	short	7	mid	0	646
2	pedal_paddle	0.698347014	short	10	mid	0	590
2	pedal_paddle	0.698347014	short	3	mid	0	655
3	pen_pan	0.715623119	short	9	high	0	1119
3	pen_pan	0.715623119	short	6	high	0	944
3	pen_pan	0.715623119	short	11	high	0	760
3	pen_pan	0.715623119	short	5	high	1	1852
3	pen_pan	0.715623119	short	8	high	0	844
3	pen_pan	0.715623119	short	2	high	1	737
3	pen_pan	0.715623119	short	3	high	1	1487
3	pen_pan	0.715623119	short	1	high	1	731
3	pen_pan	0.715623119	short	10	high	0	670
3	pen_pan	0.715623119	short	7	high	0	699
3	pen_pan	0.715623119	short	4	high	1	1390
3	pen_pan	0.715623119	short	1	high	1	880
3	pen_pan	0.715623119	short	3	high	1	1236
3	pen_pan	0.715623119	short	10	high	0	670
3	pen_pan	0.715623119	short	4	high	0	940
3	pen_pan	0.715623119	short	6	high	0	748
3	pen_pan	0.715623119	short	9	high	0	581
3	pen_pan	0.715623119	short	11	high	0	552
3	pen_pan	0.715623119	short	8	high	0	562
3	pen_pan	0.715623119	short	5	high	0	1119
3	pen_pan	0.715623119	short	2	high	1	706
3	pen_pan	0.715623119	short	7	high	0	876
3	pen_pan	0.715623119	short	4	high	0	660
3	pen_pan	0.715623119	short	8	high	0	729
3	pen_pan	0.715623119	short	5	high	0	811
3	pen_pan	0.715623119	short	3	high	0	749
3	pen_pan	0.715623119	short	1	high	1	680
3	pen_pan	0.715623119	short	10	high	0	640
3	pen_pan	0.715623119	short	7	high	0	601
3	pen_pan	0.715623119	short	6	high	0	559
3	pen_pan	0.715623119	short	9	high	0	451
3	pen_pan	0.715623119	short	11	high	0	482
3	pen_pan	0.715623119	short	2	high	1	692
3	pedal_paddle	0.715623119	short	4	high	0	1942
3	pedal_paddle	0.715623119	short	1	high	1	591
3	pedal_paddle	0.715623119	short	11	high	0	648
3	pedal_paddle	0.715623119	short	10	high	0	574
3	pedal_paddle	0.715623119	short	2	high	1	498
3	pedal_paddle	0.715623119	short	7	high	0	594
3	pedal_paddle	0.715623119	short	5	high	0	626
3	pedal_paddle	0.715623119	short	3	high	1	558
3	pedal_paddle	0.715623119	short	8	high	0	617
3	pedal_paddle	0.715623119	short	9	high	0	610
3	pedal_paddle	0.715623119	short	6	high	0	823
3	pedal_paddle	0.715623119	short	1	high	1	545
3	pedal_paddle	0.715623119	short	8	high	0	641
3	pedal_paddle	0.715623119	short	2	high	1	732
3	pedal_paddle	0.715623119	short	7	high	0	700
3	pedal_paddle	0.715623119	short	3	high	1	634
3	pedal_paddle	0.715623119	short	4	high	1	681
3	pedal_paddle	0.715623119	short	6	high	0	660
3	pedal_paddle	0.715623119	short	5	high	0	661
3	pedal_paddle	0.715623119	short	9	high	0	814
3	pedal_paddle	0.715623119	short	11	high	0	588
3	pedal_paddle	0.715623119	short	10	high	0	590
3	pedal_paddle	0.715623119	short	1	high	1	562
3	pedal_paddle	0.715623119	short	2	high	1	684
3	pedal_paddle	0.715623119	short	3	high	1	591
3	pedal_paddle	0.715623119	short	9	high	0	671
3	pedal_paddle	0.715623119	short	4	high	1	622
3	pedal_paddle	0.715623119	short	8	high	0	533
3	pedal_paddle	0.715623119	short	10	high	0	548
3	pedal_paddle	0.715623119	short	5	high	0	796
3	pedal_paddle	0.715623119	short	6	high	0	763
3	pedal_paddle	0.715623119	short	11	high	0	657
3	pedal_paddle	0.715623119	short	7	high	0	588
4	pen_pan	0.412575082	short	6	low	0	7662
4	pen_pan	0.412575082	short	8	low	0	4808
4	pen_pan	0.412575082	short	5	low	0	7121
4	pen_pan	0.412575082	short	10	low	0	1238
4	pen_pan	0.412575082	short	1	low	1	3711
4	pen_pan	0.412575082	short	2	low	1	2350
4	pen_pan	0.412575082	short	3	low	1	2443
4	pen_pan	0.412575082	short	4	low	1	5357
4	pen_pan	0.412575082	short	9	low	0	1103
4	pen_pan	0.412575082	short	7	low	0	986
4	pen_pan	0.412575082	short	11	low	0	875
4	pen_pan	0.412575082	short	10	low	0	693
4	pen_pan	0.412575082	short	8	low	0	807
4	pen_pan	0.412575082	short	5	low	0	3864
4	pen_pan	0.412575082	short	11	low	0	2629
4	pen_pan	0.412575082	short	7	low	1	1519
4	pen_pan	0.412575082	short	9	low	0	1419
4	pen_pan	0.412575082	short	4	low	1	1730
4	pen_pan	0.412575082	short	6	low	1	6013
4	pen_pan	0.412575082	short	3	low	1	3456
4	pen_pan	0.412575082	short	1	low	1	1241
4	pen_pan	0.412575082	short	2	low	1	2533
4	pen_pan	0.412575082	short	11	low	0	6944
4	pen_pan	0.412575082	short	7	low	0	1199
4	pen_pan	0.412575082	short	10	low	0	873
4	pen_pan	0.412575082	short	3	low	0	2243
4	pen_pan	0.412575082	short	4	low	0	978
4	pen_pan	0.412575082	short	8	low	0	838
4	pen_pan	0.412575082	short	1	low	1	4266
4	pen_pan	0.412575082	short	9	low	0	1156
4	pen_pan	0.412575082	short	2	low	1	4034
4	pen_pan	0.412575082	short	6	low	0	2268
4	pen_pan	0.412575082	short	5	low	0	2369
4	pedal_paddle	0.412575082	short	5	low	1	4644
4	pedal_paddle	0.412575082	short	8	low	0	5629
4	pedal_paddle	0.412575082	short	4	low	0	1471
4	pedal_paddle	0.412575082	short	1	low	0	2959
4	pedal_paddle	0.412575082	short	3	low	0	2985
4	pedal_paddle	0.412575082	short	9	low	0	3249
4	pedal_paddle	0.412575082	short	10	low	1	3910
4	pedal_paddle	0.412575082	short	2	low	1	1972
4	pedal_paddle	0.412575082	short	11	low	1	3130
4	pedal_paddle	0.412575082	short	7	low	1	2784
4	pedal_paddle	0.412575082	short	6	low	1	6729
4	pedal_paddle	0.412575082	short	2	low	0	7326
4	pedal_paddle	0.412575082	short	3	low	1	4042
4	pedal_paddle	0.412575082	short	4	low	0	2911
4	pedal_paddle	0.412575082	short	1	low	1	2765
4	pedal_paddle	0.412575082	short	9	low	1	1029
4	pedal_paddle	0.412575082	short	11	low	1	1060
4	pedal_paddle	0.412575082	short	6	low	1	2688
4	pedal_paddle	0.412575082	short	8	low	1	1218
4	pedal_paddle	0.412575082	short	10	low	1	1138
4	pedal_paddle	0.412575082	short	7	low	1	1083
4	pedal_paddle	0.412575082	short	5	low	1	766
4	pedal_paddle	0.412575082	short	7	low	1	710
4	pedal_paddle	0.412575082	short	5	low	1	1081
4	pedal_paddle	0.412575082	short	11	low	1	1025
4	pedal_paddle	0.412575082	short	1	low	1	1024
4	pedal_paddle	0.412575082	short	8	low	1	1381
4	pedal_paddle	0.412575082	short	10	low	1	1323
4	pedal_paddle	0.412575082	short	6	low	1	1152
4	pedal_paddle	0.412575082	short	2	low	1	1160
4	pedal_paddle	0.412575082	short	3	low	1	1928
4	pedal_paddle	0.412575082	short	4	low	1	3706
4	pedal_paddle	0.412575082	short	9	low	1	1797
5	pen_pan	0.961090195	short	9	high	0	3576
5	pen_pan	0.961090195	short	11	high	0	2128
5	pen_pan	0.961090195	short	4	high	0	1620
5	pen_pan	0.961090195	short	10	high	0	2092
5	pen_pan	0.961090195	short	3	high	0	1923
5	pen_pan	0.961090195	short	5	high	0	1756
5	pen_pan	0.961090195	short	1	high	0	1565
5	pen_pan	0.961090195	short	2	high	0	2120
5	pen_pan	0.961090195	short	7	high	0	1265
5	pen_pan	0.961090195	short	6	high	0	1076
5	pen_pan	0.961090195	short	8	high	0	1385
5	pen_pan	0.961090195	short	1	high	1	1937
5	pen_pan	0.961090195	short	9	high	0	1383
5	pen_pan	0.961090195	short	6	high	0	1781
5	pen_pan	0.961090195	short	8	high	0	2469
5	pen_pan	0.961090195	short	7	high	1	1009
5	pen_pan	0.961090195	short	11	high	0	1426
5	pen_pan	0.961090195	short	3	high	1	915
5	pen_pan	0.961090195	short	4	high	1	2454
5	pen_pan	0.961090195	short	2	high	0	2277
5	pen_pan	0.961090195	short	5	high	0	1089
5	pen_pan	0.961090195	short	10	high	0	949
5	pen_pan	0.961090195	short	9	high	0	2485
5	pen_pan	0.961090195	short	5	high	1	1001
5	pen_pan	0.961090195	short	7	high	0	1726
5	pen_pan	0.961090195	short	6	high	0	3775
5	pen_pan	0.961090195	short	3	high	0	7932
5	pen_pan	0.961090195	short	2	high	0	1460
5	pen_pan	0.961090195	short	11	high	0	1035
5	pen_pan	0.961090195	short	10	high	0	846
5	pen_pan	0.961090195	short	8	high	0	954
5	pen_pan	0.961090195	short	4	high	1	936
5	pen_pan	0.961090195	short	1	high	1	977
5	pedal_paddle	0.961090195	short	11	high	0	1149
5	pedal_paddle	0.961090195	short	5	high	1	1652
5	pedal_paddle	0.961090195	short	9	high	1	1394
5	pedal_paddle	0.961090195	short	1	high	1	1049
5	pedal_paddle	0.961090195	short	8	high	0	1588
5	pedal_paddle	0.961090195	short	10	high	0	2529
5	pedal_paddle	0.961090195	short	2	high	1	1194
5	pedal_paddle	0.961090195	short	7	high	1	1650
5	pedal_paddle	0.961090195	short	4	high	1	1854
5	pedal_paddle	0.961090195	short	3	high	1	1269
5	pedal_paddle	0.961090195	short	6	high	0	1058
5	pedal_paddle	0.961090195	short	10	high	0	854
5	pedal_paddle	0.961090195	short	2	high	1	823
5	pedal_paddle	0.961090195	short	5	high	1	1326
5	pedal_paddle	0.961090195	short	1	high	1	1023
5	pedal_paddle	0.961090195	short	4	high	1	908
5	pedal_paddle	0.961090195	short	11	high	0	840
5	pedal_paddle	0.961090195	short	7	high	1	1535
5	pedal_paddle	0.961090195	short	6	high	1	2681
5	pedal_paddle	0.961090195	short	3	high	1	1000
5	pedal_paddle	0.961090195	short	9	high	0	756
5	pedal_paddle	0.961090195	short	8	high	0	889
5	pedal_paddle	0.961090195	short	7	high	0	833
5	pedal_paddle	0.961090195	short	8	high	1	1723
5	pedal_paddle	0.961090195	short	10	high	0	1698
5	pedal_paddle	0.961090195	short	5	high	1	802
5	pedal_paddle	0.961090195	short	1	high	1	849
5	pedal_paddle	0.961090195	short	11	high	0	2161
5	pedal_paddle	0.961090195	short	6	high	1	941
5	pedal_paddle	0.961090195	short	3	high	1	1402
5	pedal_paddle	0.961090195	short	9	high	0	876
5	pedal_paddle	0.961090195	short	4	high	1	796
5	pedal_paddle	0.961090195	short	2	high	1	1172
6	pen_pan	0.800042845	short	1	mid	1	1839
6	pen_pan	0.800042845	short	9	mid	0	1307
6	pen_pan	0.800042845	short	6	mid	0	1149
6	pen_pan	0.800042845	short	2	mid	1	1126
6	pen_pan	0.800042845	short	7	mid	0	1308
6	pen_pan	0.800042845	short	11	mid	0	1228
6	pen_pan	0.800042845	short	8	mid	0	1214
6	pen_pan	0.800042845	short	10	mid	0	1128
6	pen_pan	0.800042845	short	5	mid	1	1168
6	pen_pan	0.800042845	short	3	mid	1	1202
6	pen_pan	0.800042845	short	4	mid	1	1233
6	pen_pan	0.800042845	short	9	mid	0	1165
6	pen_pan	0.800042845	short	6	mid	0	1166
6	pen_pan	0.800042845	short	1	mid	1	1071
6	pen_pan	0.800042845	short	2	mid	1	1156
6	pen_pan	0.800042845	short	3	mid	0	1769
6	pen_pan	0.800042845	short	5	mid	0	1235
6	pen_pan	0.800042845	short	4	mid	1	1314
6	pen_pan	0.800042845	short	11	mid	0	1074
6	pen_pan	0.800042845	short	10	mid	0	1054
6	pen_pan	0.800042845	short	8	mid	0	1371
6	pen_pan	0.800042845	short	7	mid	0	1033
6	pen_pan	0.800042845	short	3	mid	1	1206
6	pen_pan	0.800042845	short	1	mid	1	1081
6	pen_pan	0.800042845	short	2	mid	1	1068
6	pen_pan	0.800042845	short	8	mid	0	1128
6	pen_pan	0.800042845	short	5	mid	0	1086
6	pen_pan	0.800042845	short	10	mid	0	1086
6	pen_pan	0.800042845	short	6	mid	0	1237
6	pen_pan	0.800042845	short	11	mid	0	1311
6	pen_pan	0.800042845	short	4	mid	1	1135
6	pen_pan	0.800042845	short	7	mid	0	1138
6	pen_pan	0.800042845	short	9	mid	0	1133
6	pedal_paddle	0.800042845	short	11	mid	0	915
6	pedal_paddle	0.800042845	short	3	mid	1	933
6	pedal_paddle	0.800042845	short	8	mid	0	1059
6	pedal_paddle	0.800042845	short	2	mid	1	906
6	pedal_paddle	0.800042845	short	6	mid	1	946
6	pedal_paddle	0.800042845	short	7	mid	1	926
6	pedal_paddle	0.800042845	short	4	mid	1	1168
6	pedal_paddle	0.800042845	short	9	mid	0	1101
6	pedal_paddle	0.800042845	short	10	mid	0	1043
6	pedal_paddle	0.800042845	short	5	mid	0	1017
6	pedal_paddle	0.800042845	short	1	mid	1	932
6	pedal_paddle	0.800042845	short	2	mid	1	924
6	pedal_paddle	0.800042845	short	1	mid	1	777
6	pedal_paddle	0.800042845	short	11	mid	0	784
6	pedal_paddle	0.800042845	short	5	mid	0	581
6	pedal_paddle	0.800042845	short	9	mid	0	731
6	pedal_paddle	0.800042845	short	7	mid	0	590
6	pedal_paddle	0.800042845	short	8	mid	0	511
6	pedal_paddle	0.800042845	short	3	mid	1	836
6	pedal_paddle	0.800042845	short	6	mid	1	708
6	pedal_paddle	0.800042845	short	4	mid	1	676
6	pedal_paddle	0.800042845	short	10	mid	0	836
6	pedal_paddle	0.800042845	short	11	mid	0	788
6	pedal_paddle	0.800042845	short	5	mid	1	641
6	pedal_paddle	0.800042845	short	6	mid	1	530
6	pedal_paddle	0.800042845	short	2	mid	0	601
6	pedal_paddle	0.800042845	short	4	mid	1	1085
6	pedal_paddle	0.800042845	short	3	mid	1	1383
6	pedal_paddle	0.800042845	short	9	mid	0	885
6	pedal_paddle	0.800042845	short	8	mid	0	810
6	pedal_paddle	0.800042845	short	1	mid	1	765
6	pedal_paddle	0.800042845	short	7	mid	0	880
6	pedal_paddle	0.800042845	short	10	mid	0	768
7	pen_pan	0.625241266	short	4	low	0	886
7	pen_pan	0.625241266	short	8	low	0	735
7	pen_pan	0.625241266	short	11	low	0	552
7	pen_pan	0.625241266	short	7	low	0	588
7	pen_pan	0.625241266	short	9	low	0	726
7	pen_pan	0.625241266	short	6	low	0	526
7	pen_pan	0.625241266	short	10	low	0	736
7	pen_pan	0.625241266	short	2	low	0	1120
7	pen_pan	0.625241266	short	5	low	1	1912
7	pen_pan	0.625241266	short	1	low	0	2769
7	pen_pan	0.625241266	short	3	low	0	673
7	pen_pan	0.625241266	short	1	low	0	412
7	pen_pan	0.625241266	short	2	low	0	432
7	pen_pan	0.625241266	short	5	low	0	331
7	pen_pan	0.625241266	short	11	low	0	608
7	pen_pan	0.625241266	short	8	low	0	720
7	pen_pan	0.625241266	short	3	low	0	637
7	pen_pan	0.625241266	short	9	low	0	419
7	pen_pan	0.625241266	short	4	low	0	466
7	pen_pan	0.625241266	short	7	low	0	560
7	pen_pan	0.625241266	short	10	low	0	458
7	pen_pan	0.625241266	short	6	low	0	480
7	pen_pan	0.625241266	short	5	low	0	704
7	pen_pan	0.625241266	short	11	low	0	579
7	pen_pan	0.625241266	short	10	low	0	539
7	pen_pan	0.625241266	short	2	low	0	687
7	pen_pan	0.625241266	short	8	low	0	808
7	pen_pan	0.625241266	short	4	low	0	843
7	pen_pan	0.625241266	short	6	low	0	507
7	pen_pan	0.625241266	short	3	low	0	520
7	pen_pan	0.625241266	short	9	low	0	536
7	pen_pan	0.625241266	short	7	low	0	537
7	pen_pan	0.625241266	short	1	low	0	832
7	pedal_paddle	0.625241266	short	3	low	0	5598
7	pedal_paddle	0.625241266	short	6	low	1	2733
7	pedal_paddle	0.625241266	short	9	low	0	3296
7	pedal_paddle	0.625241266	short	5	low	0	768
7	pedal_paddle	0.625241266	short	11	low	0	5561
7	pedal_paddle	0.625241266	short	7	low	0	1186
7	pedal_paddle	0.625241266	short	1	low	0	877
7	pedal_paddle	0.625241266	short	10	low	1	2408
7	pedal_paddle	0.625241266	short	8	low	1	940
7	pedal_paddle	0.625241266	short	2	low	1	775
7	pedal_paddle	0.625241266	short	4	low	1	869
7	pedal_paddle	0.625241266	short	7	low	0	903
7	pedal_paddle	0.625241266	short	2	low	0	1303
7	pedal_paddle	0.625241266	short	9	low	0	908
7	pedal_paddle	0.625241266	short	8	low	0	386
7	pedal_paddle	0.625241266	short	3	low	0	1021
7	pedal_paddle	0.625241266	short	10	low	1	942
7	pedal_paddle	0.625241266	short	6	low	1	500
7	pedal_paddle	0.625241266	short	1	low	1	346
7	pedal_paddle	0.625241266	short	4	low	1	399
7	pedal_paddle	0.625241266	short	11	low	1	892
7	pedal_paddle	0.625241266	short	5	low	1	836
7	pedal_paddle	0.625241266	short	10	low	1	635
7	pedal_paddle	0.625241266	short	5	low	1	655
7	pedal_paddle	0.625241266	short	7	low	1	602
7	pedal_paddle	0.625241266	short	1	low	1	1259
7	pedal_paddle	0.625241266	short	2	low	1	794
7	pedal_paddle	0.625241266	short	6	low	1	533
7	pedal_paddle	0.625241266	short	4	low	1	671
7	pedal_paddle	0.625241266	short	8	low	1	756
7	pedal_paddle	0.625241266	short	9	low	1	655
7	pedal_paddle	0.625241266	short	11	low	1	788
7	pedal_paddle	0.625241266	short	3	low	1	1668
8	pen_pan	0.464053728	short	4	high	1	3799
8	pen_pan	0.464053728	short	5	high	1	1673
8	pen_pan	0.464053728	short	11	high	0	740
8	pen_pan	0.464053728	short	6	high	0	818
8	pen_pan	0.464053728	short	2	high	0	996
8	pen_pan	0.464053728	short	8	high	0	1879
8	pen_pan	0.464053728	short	10	high	1	839
8	pen_pan	0.464053728	short	3	high	0	902
8	pen_pan	0.464053728	short	9	high	1	1286
8	pen_pan	0.464053728	short	1	high	1	855
8	pen_pan	0.464053728	short	7	high	1	1046
8	pen_pan	0.464053728	short	1	high	0	690
8	pen_pan	0.464053728	short	10	high	1	853
8	pen_pan	0.464053728	short	3	high	1	2386
8	pen_pan	0.464053728	short	2	high	1	764
8	pen_pan	0.464053728	short	5	high	0	724
8	pen_pan	0.464053728	short	9	high	0	929
8	pen_pan	0.464053728	short	8	high	0	1016
8	pen_pan	0.464053728	short	4	high	1	722
8	pen_pan	0.464053728	short	7	high	1	1131
8	pen_pan	0.464053728	short	11	high	1	1720
8	pen_pan	0.464053728	short	6	high	0	754
8	pen_pan	0.464053728	short	7	high	1	782
8	pen_pan	0.464053728	short	8	high	1	2081
8	pen_pan	0.464053728	short	4	high	1	831
8	pen_pan	0.464053728	short	5	high	1	760
8	pen_pan	0.464053728	short	6	high	1	1177
8	pen_pan	0.464053728	short	3	high	1	697
8	pen_pan	0.464053728	short	1	high	1	1160
8	pen_pan	0.464053728	short	10	high	0	660
8	pen_pan	0.464053728	short	11	high	0	522
8	pen_pan	0.464053728	short	9	high	0	495
8	pen_pan	0.464053728	short	2	high	1	1745
8	pedal_paddle	0.464053728	short	7	high	0	977
8	pedal_paddle	0.464053728	short	8	high	0	619
8	pedal_paddle	0.464053728	short	5	high	0	500
8	pedal_paddle	0.464053728	short	9	high	0	594
8	pedal_paddle	0.464053728	short	10	high	0	522
8	pedal_paddle	0.464053728	short	4	high	0	718
8	pedal_paddle	0.464053728	short	6	high	0	808
8	pedal_paddle	0.464053728	short	11	high	0	921
8	pedal_paddle	0.464053728	short	1	high	1	707
8	pedal_paddle	0.464053728	short	2	high	1	555
8	pedal_paddle	0.464053728	short	3	high	1	611
8	pedal_paddle	0.464053728	short	4	high	1	697
8	pedal_paddle	0.464053728	short	9	high	0	1048
8	pedal_paddle	0.464053728	short	7	high	0	533
8	pedal_paddle	0.464053728	short	2	high	0	594
8	pedal_paddle	0.464053728	short	5	high	0	568
8	pedal_paddle	0.464053728	short	6	high	0	596
8	pedal_paddle	0.464053728	short	10	high	0	352
8	pedal_paddle	0.464053728	short	8	high	0	755
8	pedal_paddle	0.464053728	short	3	high	0	1104
8	pedal_paddle	0.464053728	short	11	high	0	1276
8	pedal_paddle	0.464053728	short	1	high	1	739
8	pedal_paddle	0.464053728	short	6	high	1	798
8	pedal_paddle	0.464053728	short	7	high	1	884
8	pedal_paddle	0.464053728	short	9	high	0	853
8	pedal_paddle	0.464053728	short	5	high	0	947
8	pedal_paddle	0.464053728	short	2	high	0	730
8	pedal_paddle	0.464053728	short	11	high	0	1084
8	pedal_paddle	0.464053728	short	8	high	0	991
8	pedal_paddle	0.464053728	short	4	high	0	864
8	pedal_paddle	0.464053728	short	3	high	0	1301
8	pedal_paddle	0.464053728	short	10	high	0	905
8	pedal_paddle	0.464053728	short	1	high	0	922
9	pen_pan	0.789065081	short	2	high	0	1125
9	pen_pan	0.789065081	short	7	high	0	2011
9	pen_pan	0.789065081	short	9	high	0	840
9	pen_pan	0.789065081	short	8	high	0	664
9	pen_pan	0.789065081	short	4	high	0	662
9	pen_pan	0.789065081	short	5	high	0	530
9	pen_pan	0.789065081	short	6	high	0	522
9	pen_pan	0.789065081	short	11	high	0	1475
9	pen_pan	0.789065081	short	10	high	0	702
9	pen_pan	0.789065081	short	3	high	1	837
9	pen_pan	0.789065081	short	1	high	1	807
9	pen_pan	0.789065081	short	6	high	0	759
9	pen_pan	0.789065081	short	11	high	0	686
9	pen_pan	0.789065081	short	3	high	1	624
9	pen_pan	0.789065081	short	10	high	0	653
9	pen_pan	0.789065081	short	1	high	1	599
9	pen_pan	0.789065081	short	8	high	0	598
9	pen_pan	0.789065081	short	4	high	1	592
9	pen_pan	0.789065081	short	9	high	0	639
9	pen_pan	0.789065081	short	7	high	0	730
9	pen_pan	0.789065081	short	5	high	1	730
9	pen_pan	0.789065081	short	2	high	1	1222
9	pen_pan	0.789065081	short	7	high	0	849
9	pen_pan	0.789065081	short	8	high	0	895
9	pen_pan	0.789065081	short	5	high	1	922
9	pen_pan	0.789065081	short	3	high	1	1492
9	pen_pan	0.789065081	short	4	high	1	1920
9	pen_pan	0.789065081	short	6	high	0	825
9	pen_pan	0.789065081	short	11	high	0	836
9	pen_pan	0.789065081	short	1	high	1	635
9	pen_pan	0.789065081	short	10	high	0	618
9	pen_pan	0.789065081	short	9	high	0	758
9	pen_pan	0.789065081	short	2	high	1	657
9	pedal_paddle	0.789065081	short	8	high	0	1791
9	pedal_paddle	0.789065081	short	2	high	1	548
9	pedal_paddle	0.789065081	short	11	high	0	599
9	pedal_paddle	0.789065081	short	10	high	0	610
9	pedal_paddle	0.789065081	short	9	high	0	581
9	pedal_paddle	0.789065081	short	3	high	1	493
9	pedal_paddle	0.789065081	short	7	high	1	673
9	pedal_paddle	0.789065081	short	1	high	1	471
9	pedal_paddle	0.789065081	short	6	high	0	574
9	pedal_paddle	0.789065081	short	4	high	0	467
9	pedal_paddle	0.789065081	short	5	high	0	469
9	pedal_paddle	0.789065081	short	10	high	0	470
9	pedal_paddle	0.789065081	short	5	high	0	441
9	pedal_paddle	0.789065081	short	6	high	0	829
9	pedal_paddle	0.789065081	short	4	high	1	1076
9	pedal_paddle	0.789065081	short	9	high	0	610
9	pedal_paddle	0.789065081	short	11	high	0	646
9	pedal_paddle	0.789065081	short	2	high	1	437
9	pedal_paddle	0.789065081	short	8	high	0	781
9	pedal_paddle	0.789065081	short	3	high	1	528
9	pedal_paddle	0.789065081	short	1	high	1	623
9	pedal_paddle	0.789065081	short	7	high	0	464
9	pedal_paddle	0.789065081	short	4	high	0	621
9	pedal_paddle	0.789065081	short	6	high	1	480
9	pedal_paddle	0.789065081	short	11	high	0	826
9	pedal_paddle	0.789065081	short	5	high	0	677
9	pedal_paddle	0.789065081	short	2	high	1	606
9	pedal_paddle	0.789065081	short	10	high	0	607
9	pedal_paddle	0.789065081	short	8	high	0	1039
9	pedal_paddle	0.789065081	short	3	high	0	695
9	pedal_paddle	0.789065081	short	7	high	0	682
9	pedal_paddle	0.789065081	short	1	high	1	625
9	pedal_paddle	0.789065081	short	9	high	0	597
10	pen_pan	0.832246912	short	4	high	0	852
10	pen_pan	0.832246912	short	6	high	0	614
10	pen_pan	0.832246912	short	10	high	0	412
10	pen_pan	0.832246912	short	8	high	0	647
10	pen_pan	0.832246912	short	1	high	1	2006
10	pen_pan	0.832246912	short	5	high	0	779
10	pen_pan	0.832246912	short	2	high	0	629
10	pen_pan	0.832246912	short	11	high	0	837
10	pen_pan	0.832246912	short	7	high	0	631
10	pen_pan	0.832246912	short	9	high	0	707
10	pen_pan	0.832246912	short	3	high	0	619
10	pen_pan	0.832246912	short	8	high	0	734
10	pen_pan	0.832246912	short	1	high	1	1752
10	pen_pan	0.832246912	short	2	high	0	1954
10	pen_pan	0.832246912	short	5	high	0	672
10	pen_pan	0.832246912	short	10	high	0	1594
10	pen_pan	0.832246912	short	7	high	0	646
10	pen_pan	0.832246912	short	9	high	0	722
10	pen_pan	0.832246912	short	11	high	0	985
10	pen_pan	0.832246912	short	6	high	0	766
10	pen_pan	0.832246912	short	3	high	0	793
10	pen_pan	0.832246912	short	4	high	0	885
10	pen_pan	0.832246912	short	2	high	0	672
10	pen_pan	0.832246912	short	9	high	0	767
10	pen_pan	0.832246912	short	8	high	0	673
10	pen_pan	0.832246912	short	4	high	0	759
10	pen_pan	0.832246912	short	1	high	1	1801
10	pen_pan	0.832246912	short	3	high	0	2090
10	pen_pan	0.832246912	short	6	high	0	650
10	pen_pan	0.832246912	short	7	high	0	866
10	pen_pan	0.832246912	short	5	high	0	1280
10	pen_pan	0.832246912	short	10	high	0	919
10	pen_pan	0.832246912	short	11	high	0	1867
10	pedal_paddle	0.832246912	short	6	high	0	1621
10	pedal_paddle	0.832246912	short	11	high	0	706
10	pedal_paddle	0.832246912	short	10	high	0	661
10	pedal_paddle	0.832246912	short	1	high	1	725
10	pedal_paddle	0.832246912	short	9	high	0	1682
10	pedal_paddle	0.832246912	short	4	high	0	856
10	pedal_paddle	0.832246912	short	2	high	0	549
10	pedal_paddle	0.832246912	short	3	high	0	538
10	pedal_paddle	0.832246912	short	5	high	0	572
10	pedal_paddle	0.832246912	short	7	high	0	706
10	pedal_paddle	0.832246912	short	8	high	0	645
10	pedal_paddle	0.832246912	short	7	high	0	671
10	pedal_paddle	0.832246912	short	8	high	0	671
10	pedal_paddle	0.832246912	short	9	high	0	608
10	pedal_paddle	0.832246912	short	3	high	1	1100
10	pedal_paddle	0.832246912	short	4	high	1	1384
10	pedal_paddle	0.832246912	short	6	high	0	595
10	pedal_paddle	0.832246912	short	11	high	0	995
10	pedal_paddle	0.832246912	short	5	high	0	693
10	pedal_paddle	0.832246912	short	10	high	0	809
10	pedal_paddle	0.832246912	short	1	high	1	713
10	pedal_paddle	0.832246912	short	2	high	1	656
10	pedal_paddle	0.832246912	short	5	high	1	676
10	pedal_paddle	0.832246912	short	7	high	0	839
10	pedal_paddle	0.832246912	short	8	high	0	670
10	pedal_paddle	0.832246912	short	10	high	0	861
10	pedal_paddle	0.832246912	short	2	high	1	684
10	pedal_paddle	0.832246912	short	1	high	1	646
10	pedal_paddle	0.832246912	short	4	high	1	591
10	pedal_paddle	0.832246912	short	3	high	1	733
10	pedal_paddle	0.832246912	short	9	high	0	667
10	pedal_paddle	0.832246912	short	11	high	0	599
10	pedal_paddle	0.832246912	short	6	high	0	668
11	pen_pan	0.398748078	short	9	low	0	1393
11	pen_pan	0.398748078	short	5	low	0	1309
11	pen_pan	0.398748078	short	10	low	0	1381
11	pen_pan	0.398748078	short	2	low	1	1701
11	pen_pan	0.398748078	short	1	low	1	1268
11	pen_pan	0.398748078	short	8	low	0	1050
11	pen_pan	0.398748078	short	11	low	0	924
11	pen_pan	0.398748078	short	7	low	0	934
11	pen_pan	0.398748078	short	4	low	0	1269
11	pen_pan	0.398748078	short	3	low	0	1612
11	pen_pan	0.398748078	short	6	low	0	1162
11	pen_pan	0.398748078	short	1	low	0	1249
11	pen_pan	0.398748078	short	4	low	0	1125
11	pen_pan	0.398748078	short	9	low	0	1150
11	pen_pan	0.398748078	short	8	low	0	969
11	pen_pan	0.398748078	short	11	low	0	1455
11	pen_pan	0.398748078	short	6	low	0	1164
11	pen_pan	0.398748078	short	3	low	0	977
11	pen_pan	0.398748078	short	7	low	0	970
11	pen_pan	0.398748078	short	5	low	0	902
11	pen_pan	0.398748078	short	10	low	0	865
11	pen_pan	0.398748078	short	2	low	1	1009
11	pen_pan	0.398748078	short	10	low	0	963
11	pen_pan	0.398748078	short	8	low	0	957
11	pen_pan	0.398748078	short	6	low	0	983
11	pen_pan	0.398748078	short	2	low	1	1220
11	pen_pan	0.398748078	short	9	low	0	922
11	pen_pan	0.398748078	short	5	low	0	2007
11	pen_pan	0.398748078	short	3	low	1	917
11	pen_pan	0.398748078	short	11	low	0	1125
11	pen_pan	0.398748078	short	7	low	0	963
11	pen_pan	0.398748078	short	4	low	1	1013
11	pen_pan	0.398748078	short	1	low	1	1033
11	pedal_paddle	0.398748078	short	7	low	1	1601
11	pedal_paddle	0.398748078	short	10	low	0	857
11	pedal_paddle	0.398748078	short	4	low	0	1225
11	pedal_paddle	0.398748078	short	5	low	0	1904
11	pedal_paddle	0.398748078	short	11	low	0	867
11	pedal_paddle	0.398748078	short	3	low	1	733
11	pedal_paddle	0.398748078	short	2	low	1	905
11	pedal_paddle	0.398748078	short	9	low	0	954
11	pedal_paddle	0.398748078	short	6	low	1	1274
11	pedal_paddle	0.398748078	short	1	low	1	897
11	pedal_paddle	0.398748078	short	8	low	0	1439
11	pedal_paddle	0.398748078	short	5	low	0	909
11	pedal_paddle	0.398748078	short	11	low	0	864
11	pedal_paddle	0.398748078	short	4	low	0	1073
11	pedal_paddle	0.398748078	short	9	low	0	1085
11	pedal_paddle	0.398748078	short	10	low	0	1307
11	pedal_paddle	0.398748078	short	1	low	1	1173
11	pedal_paddle	0.398748078	short	3	low	1	1290
11	pedal_paddle	0.398748078	short	6	low	0	1840
11	pedal_paddle	0.398748078	short	2	low	1	1073
11	pedal_paddle	0.398748078	short	8	low	0	1271
11	pedal_paddle	0.398748078	short	7	low	0	1771
11	pedal_paddle	0.398748078	short	11	low	0	1240
11	pedal_paddle	0.398748078	short	7	low	0	1009
11	pedal_paddle	0.398748078	short	4	low	0	1427
11	pedal_paddle	0.398748078	short	6	low	0	1042
11	pedal_paddle	0.398748078	short	3	low	1	907
11	pedal_paddle	0.398748078	short	5	low	0	922
11	pedal_paddle	0.398748078	short	1	low	1	863
11	pedal_paddle	0.398748078	short	10	low	0	1641
11	pedal_paddle	0.398748078	short	8	low	0	995
11	pedal_paddle	0.398748078	short	2	low	1	778
11	pedal_paddle	0.398748078	short	9	low	0	972
12	pen_pan	0.712038849	short	1	mid	1	2400
12	pen_pan	0.712038849	short	7	mid	0	1054
12	pen_pan	0.712038849	short	6	mid	0	823
12	pen_pan	0.712038849	short	10	mid	0	781
12	pen_pan	0.712038849	short	8	mid	0	665
12	pen_pan	0.712038849	short	5	mid	0	684
12	pen_pan	0.712038849	short	11	mid	0	804
12	pen_pan	0.712038849	short	9	mid	0	738
12	pen_pan	0.712038849	short	3	mid	1	651
12	pen_pan	0.712038849	short	2	mid	1	628
12	pen_pan	0.712038849	short	4	mid	0	702
12	pen_pan	0.712038849	short	7	mid	0	2257
12	pen_pan	0.712038849	short	6	mid	0	903
12	pen_pan	0.712038849	short	11	mid	0	862
12	pen_pan	0.712038849	short	4	mid	1	732
12	pen_pan	0.712038849	short	2	mid	0	2088
12	pen_pan	0.712038849	short	9	mid	0	764
12	pen_pan	0.712038849	short	1	mid	1	823
12	pen_pan	0.712038849	short	10	mid	0	740
12	pen_pan	0.712038849	short	3	mid	1	1221
12	pen_pan	0.712038849	short	8	mid	0	730
12	pen_pan	0.712038849	short	5	mid	0	1011
12	pen_pan	0.712038849	short	1	mid	1	671
12	pen_pan	0.712038849	short	4	mid	0	744
12	pen_pan	0.712038849	short	6	mid	0	667
12	pen_pan	0.712038849	short	7	mid	1	1187
12	pen_pan	0.712038849	short	9	mid	0	609
12	pen_pan	0.712038849	short	5	mid	0	1143
12	pen_pan	0.712038849	short	3	mid	1	1064
12	pen_pan	0.712038849	short	11	mid	0	623
12	pen_pan	0.712038849	short	10	mid	0	1113
12	pen_pan	0.712038849	short	8	mid	0	1138
12	pen_pan	0.712038849	short	2	mid	1	1183
12	pedal_paddle	0.712038849	short	9	mid	0	1514
12	pedal_paddle	0.712038849	short	4	mid	1	544
12	pedal_paddle	0.712038849	short	1	mid	1	439
12	pedal_paddle	0.712038849	short	5	mid	1	402
12	pedal_paddle	0.712038849	short	6	mid	1	1133
12	pedal_paddle	0.712038849	short	7	mid	1	608
12	pedal_paddle	0.712038849	short	10	mid	1	1732
12	pedal_paddle	0.712038849	short	11	mid	0	577
12	pedal_paddle	0.712038849	short	3	mid	1	691
12	pedal_paddle	0.712038849	short	2	mid	1	797
12	pedal_paddle	0.712038849	short	8	mid	0	494
12	pedal_paddle	0.712038849	short	5	mid	1	538
12	pedal_paddle	0.712038849	short	3	mid	1	539
12	pedal_paddle	0.712038849	short	8	mid	0	707
12	pedal_paddle	0.712038849	short	4	mid	1	488
12	pedal_paddle	0.712038849	short	11	mid	1	364
12	pedal_paddle	0.712038849	short	2	mid	1	894
12	pedal_paddle	0.712038849	short	10	mid	0	657
12	pedal_paddle	0.712038849	short	9	mid	1	866
12	pedal_paddle	0.712038849	short	7	mid	1	857
12	pedal_paddle	0.712038849	short	6	mid	1	866
12	pedal_paddle	0.712038849	short	1	mid	0	616
12	pedal_paddle	0.712038849	short	5	mid	1	616
12	pedal_paddle	0.712038849	short	3	mid	1	586
12	pedal_paddle	0.712038849	short	8	mid	0	683
12	pedal_paddle	0.712038849	short	4	mid	0	438
12	pedal_paddle	0.712038849	short	11	mid	1	597
12	pedal_paddle	0.712038849	short	2	mid	0	664
12	pedal_paddle	0.712038849	short	6	mid	1	879
12	pedal_paddle	0.712038849	short	9	mid	1	389
12	pedal_paddle	0.712038849	short	10	mid	1	833
12	pedal_paddle	0.712038849	short	1	mid	0	1209
12	pedal_paddle	0.712038849	short	7	mid	0	774
13	pen_pan	0.695892061	short	4	mid	0	2774
13	pen_pan	0.695892061	short	6	mid	0	1422
13	pen_pan	0.695892061	short	7	mid	0	1310
13	pen_pan	0.695892061	short	2	mid	1	685
13	pen_pan	0.695892061	short	1	mid	1	893
13	pen_pan	0.695892061	short	3	mid	1	726
13	pen_pan	0.695892061	short	9	mid	0	825
13	pen_pan	0.695892061	short	5	mid	0	868
13	pen_pan	0.695892061	short	11	mid	0	849
13	pen_pan	0.695892061	short	8	mid	0	765
13	pen_pan	0.695892061	short	10	mid	0	714
13	pen_pan	0.695892061	short	5	mid	1	1112
13	pen_pan	0.695892061	short	6	mid	0	2437
13	pen_pan	0.695892061	short	10	mid	0	1116
13	pen_pan	0.695892061	short	8	mid	0	1621
13	pen_pan	0.695892061	short	9	mid	0	825
13	pen_pan	0.695892061	short	2	mid	1	931
13	pen_pan	0.695892061	short	1	mid	1	1363
13	pen_pan	0.695892061	short	7	mid	0	1383
13	pen_pan	0.695892061	short	3	mid	1	2740
13	pen_pan	0.695892061	short	4	mid	1	1852
13	pen_pan	0.695892061	short	11	mid	0	821
13	pen_pan	0.695892061	short	2	mid	1	1386
13	pen_pan	0.695892061	short	11	mid	0	888
13	pen_pan	0.695892061	short	8	mid	0	1394
13	pen_pan	0.695892061	short	5	mid	0	1908
13	pen_pan	0.695892061	short	10	mid	0	890
13	pen_pan	0.695892061	short	6	mid	0	680
13	pen_pan	0.695892061	short	4	mid	1	929
13	pen_pan	0.695892061	short	3	mid	1	858
13	pen_pan	0.695892061	short	1	mid	1	952
13	pen_pan	0.695892061	short	9	mid	0	863
13	pen_pan	0.695892061	short	7	mid	0	866
13	pedal_paddle	0.695892061	short	11	mid	1	1150
13	pedal_paddle	0.695892061	short	7	mid	1	1022
13	pedal_paddle	0.695892061	short	6	mid	1	3477
13	pedal_paddle	0.695892061	short	2	mid	0	727
13	pedal_paddle	0.695892061	short	1	mid	0	692
13	pedal_paddle	0.695892061	short	3	mid	0	816
13	pedal_paddle	0.695892061	short	5	mid	1	985
13	pedal_paddle	0.695892061	short	4	mid	1	1119
13	pedal_paddle	0.695892061	short	10	mid	1	1089
13	pedal_paddle	0.695892061	short	9	mid	1	800
13	pedal_paddle	0.695892061	short	8	mid	1	574
13	pedal_paddle	0.695892061	short	11	mid	1	869
13	pedal_paddle	0.695892061	short	7	mid	1	917
13	pedal_paddle	0.695892061	short	5	mid	1	823
13	pedal_paddle	0.695892061	short	2	mid	1	882
13	pedal_paddle	0.695892061	short	3	mid	1	818
13	pedal_paddle	0.695892061	short	8	mid	1	1305
13	pedal_paddle	0.695892061	short	6	mid	1	887
13	pedal_paddle	0.695892061	short	10	mid	1	827
13	pedal_paddle	0.695892061	short	1	mid	0	650
13	pedal_paddle	0.695892061	short	4	mid	0	639
13	pedal_paddle	0.695892061	short	9	mid	1	702
13	pedal_paddle	0.695892061	short	1	mid	0	640
13	pedal_paddle	0.695892061	short	8	mid	1	785
13	pedal_paddle	0.695892061	short	5	mid	1	2538
13	pedal_paddle	0.695892061	short	7	mid	1	1802
13	pedal_paddle	0.695892061	short	4	mid	1	1100
13	pedal_paddle	0.695892061	short	9	mid	1	1144
13	pedal_paddle	0.695892061	short	10	mid	1	1798
13	pedal_paddle	0.695892061	short	6	mid	0	2046
13	pedal_paddle	0.695892061	short	11	mid	1	731
13	pedal_paddle	0.695892061	short	2	mid	0	719
13	pedal_paddle	0.695892061	short	3	mid	1	935
14	pen_pan	0.842889688	short	11	mid	0	4021
14	pen_pan	0.842889688	short	9	mid	0	1328
14	pen_pan	0.842889688	short	4	mid	0	2848
14	pen_pan	0.842889688	short	5	mid	0	1722
14	pen_pan	0.842889688	short	1	mid	1	4008
14	pen_pan	0.842889688	short	2	mid	1	2709
14	pen_pan	0.842889688	short	6	mid	1	1046
14	pen_pan	0.842889688	short	7	mid	1	942
14	pen_pan	0.842889688	short	3	mid	0	1083
14	pen_pan	0.842889688	short	8	mid	1	816
14	pen_pan	0.842889688	short	10	mid	1	958
14	pen_pan	0.842889688	short	3	mid	1	848
14	pen_pan	0.842889688	short	7	mid	1	899
14	pen_pan	0.842889688	short	8	mid	1	960
14	pen_pan	0.842889688	short	10	mid	1	739
14	pen_pan	0.842889688	short	9	mid	1	2419
14	pen_pan	0.842889688	short	11	mid	1	820
14	pen_pan	0.842889688	short	6	mid	0	996
14	pen_pan	0.842889688	short	2	mid	0	1027
14	pen_pan	0.842889688	short	5	mid	0	760
14	pen_pan	0.842889688	short	1	mid	0	2982
14	pen_pan	0.842889688	short	4	mid	0	1027
14	pen_pan	0.842889688	short	8	mid	1	725
14	pen_pan	0.842889688	short	3	mid	1	842
14	pen_pan	0.842889688	short	5	mid	1	499
14	pen_pan	0.842889688	short	11	mid	0	1027
14	pen_pan	0.842889688	short	10	mid	1	760
14	pen_pan	0.842889688	short	2	mid	1	1608
14	pen_pan	0.842889688	short	4	mid	1	949
14	pen_pan	0.842889688	short	6	mid	1	670
14	pen_pan	0.842889688	short	9	mid	1	457
14	pen_pan	0.842889688	short	1	mid	0	2476
14	pen_pan	0.842889688	short	7	mid	1	323
14	pedal_paddle	0.842889688	short	11	mid	0	2182
14	pedal_paddle	0.842889688	short	2	mid	0	692
14	pedal_paddle	0.842889688	short	6	mid	1	1094
14	pedal_paddle	0.842889688	short	3	mid	1	499
14	pedal_paddle	0.842889688	short	9	mid	0	1158
14	pedal_paddle	0.842889688	short	1	mid	0	809
14	pedal_paddle	0.842889688	short	4	mid	0	2067
14	pedal_paddle	0.842889688	short	10	mid	1	706
14	pedal_paddle	0.842889688	short	8	mid	1	635
14	pedal_paddle	0.842889688	short	5	mid	1	761
14	pedal_paddle	0.842889688	short	7	mid	1	763
14	pedal_paddle	0.842889688	short	2	mid	1	767
14	pedal_paddle	0.842889688	short	5	mid	1	693
14	pedal_paddle	0.842889688	short	9	mid	0	1257
14	pedal_paddle	0.842889688	short	10	mid	0	2033
14	pedal_paddle	0.842889688	short	3	mid	0	1454
14	pedal_paddle	0.842889688	short	7	mid	0	1654
14	pedal_paddle	0.842889688	short	1	mid	1	604
14	pedal_paddle	0.842889688	short	11	mid	0	1010
14	pedal_paddle	0.842889688	short	4	mid	0	808
14	pedal_paddle	0.842889688	short	6	mid	0	887
14	pedal_paddle	0.842889688	short	8	mid	0	1048
14	pedal_paddle	0.842889688	short	2	mid	0	944
14	pedal_paddle	0.842889688	short	5	mid	0	644
14	pedal_paddle	0.842889688	short	7	mid	0	707
14	pedal_paddle	0.842889688	short	3	mid	0	673
14	pedal_paddle	0.842889688	short	11	mid	1	965
14	pedal_paddle	0.842889688	short	1	mid	1	1610
14	pedal_paddle	0.842889688	short	6	mid	0	1410
14	pedal_paddle	0.842889688	short	10	mid	0	725
14	pedal_paddle	0.842889688	short	8	mid	0	885
14	pedal_paddle	0.842889688	short	4	mid	0	726
14	pedal_paddle	0.842889688	short	9	mid	1	624
15	pen_pan	0.10221042	short	1	mid	0	912
15	pen_pan	0.10221042	short	10	mid	0	874
15	pen_pan	0.10221042	short	11	mid	0	794
15	pen_pan	0.10221042	short	2	mid	1	632
15	pen_pan	0.10221042	short	7	mid	0	1052
15	pen_pan	0.10221042	short	4	mid	0	3017
15	pen_pan	0.10221042	short	5	mid	0	1778
15	pen_pan	0.10221042	short	6	mid	0	1186
15	pen_pan	0.10221042	short	3	mid	1	622
15	pen_pan	0.10221042	short	9	mid	0	887
15	pen_pan	0.10221042	short	8	mid	0	1108
15	pen_pan	0.10221042	short	11	mid	0	1981
15	pen_pan	0.10221042	short	10	mid	0	1077
15	pen_pan	0.10221042	short	6	mid	1	641
15	pen_pan	0.10221042	short	9	mid	1	626
15	pen_pan	0.10221042	short	1	mid	1	630
15	pen_pan	0.10221042	short	2	mid	1	748
15	pen_pan	0.10221042	short	4	mid	1	644
15	pen_pan	0.10221042	short	3	mid	1	516
15	pen_pan	0.10221042	short	7	mid	0	1026
15	pen_pan	0.10221042	short	8	mid	0	1276
15	pen_pan	0.10221042	short	5	mid	0	1128
15	pen_pan	0.10221042	short	3	mid	0	2816
15	pen_pan	0.10221042	short	1	mid	1	795
15	pen_pan	0.10221042	short	7	mid	0	812
15	pen_pan	0.10221042	short	10	mid	0	904
15	pen_pan	0.10221042	short	5	mid	1	640
15	pen_pan	0.10221042	short	6	mid	1	679
15	pen_pan	0.10221042	short	9	mid	0	691
15	pen_pan	0.10221042	short	11	mid	0	921
15	pen_pan	0.10221042	short	8	mid	0	1049
15	pen_pan	0.10221042	short	2	mid	1	644
15	pen_pan	0.10221042	short	4	mid	1	561
15	pedal_paddle	0.10221042	short	1	mid	1	1938
15	pedal_paddle	0.10221042	short	10	mid	0	2274
15	pedal_paddle	0.10221042	short	9	mid	1	1372
15	pedal_paddle	0.10221042	short	8	mid	0	844
15	pedal_paddle	0.10221042	short	4	mid	0	2216
15	pedal_paddle	0.10221042	short	3	mid	1	4957
15	pedal_paddle	0.10221042	short	6	mid	1	1389
15	pedal_paddle	0.10221042	short	11	mid	0	729
15	pedal_paddle	0.10221042	short	2	mid	1	793
15	pedal_paddle	0.10221042	short	7	mid	0	775
15	pedal_paddle	0.10221042	short	5	mid	0	922
15	pedal_paddle	0.10221042	short	3	mid	0	735
15	pedal_paddle	0.10221042	short	2	mid	0	947
15	pedal_paddle	0.10221042	short	6	mid	0	826
15	pedal_paddle	0.10221042	short	1	mid	1	703
15	pedal_paddle	0.10221042	short	11	mid	0	997
15	pedal_paddle	0.10221042	short	7	mid	1	1680
15	pedal_paddle	0.10221042	short	10	mid	0	961
15	pedal_paddle	0.10221042	short	9	mid	1	856
15	pedal_paddle	0.10221042	short	5	mid	0	952
15	pedal_paddle	0.10221042	short	4	mid	1	682
15	pedal_paddle	0.10221042	short	8	mid	1	1043
15	pedal_paddle	0.10221042	short	2	mid	0	714
15	pedal_paddle	0.10221042	short	6	mid	0	726
15	pedal_paddle	0.10221042	short	4	mid	1	1011
15	pedal_paddle	0.10221042	short	7	mid	1	1169
15	pedal_paddle	0.10221042	short	1	mid	1	1516
15	pedal_paddle	0.10221042	short	3	mid	1	933
15	pedal_paddle	0.10221042	short	10	mid	0	728
15	pedal_paddle	0.10221042	short	11	mid	1	1434
15	pedal_paddle	0.10221042	short	8	mid	0	1158
15	pedal_paddle	0.10221042	short	5	mid	0	714
15	pedal_paddle	0.10221042	short	9	mid	1	570
16	pen_pan	0.804458479	short	9	high	1	1427
16	pen_pan	0.804458479	short	4	high	1	777
16	pen_pan	0.804458479	short	11	high	0	674
16	pen_pan	0.804458479	short	10	high	0	1117
16	pen_pan	0.804458479	short	3	high	0	1151
16	pen_pan	0.804458479	short	1	high	1	576
16	pen_pan	0.804458479	short	8	high	1	633
16	pen_pan	0.804458479	short	5	high	0	1817
16	pen_pan	0.804458479	short	7	high	0	1171
16	pen_pan	0.804458479	short	6	high	1	697
16	pen_pan	0.804458479	short	2	high	1	667
16	pen_pan	0.804458479	short	10	high	0	812
16	pen_pan	0.804458479	short	8	high	0	1171
16	pen_pan	0.804458479	short	1	high	1	952
16	pen_pan	0.804458479	short	7	high	0	663
16	pen_pan	0.804458479	short	11	high	0	1039
16	pen_pan	0.804458479	short	3	high	0	1010
16	pen_pan	0.804458479	short	5	high	0	741
16	pen_pan	0.804458479	short	2	high	0	947
16	pen_pan	0.804458479	short	4	high	0	730
16	pen_pan	0.804458479	short	6	high	0	591
16	pen_pan	0.804458479	short	9	high	0	802
16	pen_pan	0.804458479	short	1	high	1	817
16	pen_pan	0.804458479	short	6	high	0	722
16	pen_pan	0.804458479	short	5	high	0	708
16	pen_pan	0.804458479	short	10	high	0	1168
16	pen_pan	0.804458479	short	9	high	0	943
16	pen_pan	0.804458479	short	8	high	0	766
16	pen_pan	0.804458479	short	11	high	0	646
16	pen_pan	0.804458479	short	7	high	0	848
16	pen_pan	0.804458479	short	4	high	0	443
16	pen_pan	0.804458479	short	3	high	0	1488
16	pen_pan	0.804458479	short	2	high	1	703
16	pedal_paddle	0.804458479	short	10	high	0	1080
16	pedal_paddle	0.804458479	short	9	high	0	886
16	pedal_paddle	0.804458479	short	8	high	0	807
16	pedal_paddle	0.804458479	short	1	high	1	744
16	pedal_paddle	0.804458479	short	3	high	1	816
16	pedal_paddle	0.804458479	short	4	high	1	791
16	pedal_paddle	0.804458479	short	5	high	1	851
16	pedal_paddle	0.804458479	short	11	high	0	1371
16	pedal_paddle	0.804458479	short	2	high	0	949
16	pedal_paddle	0.804458479	short	7	high	0	1217
16	pedal_paddle	0.804458479	short	6	high	0	1077
16	pedal_paddle	0.804458479	short	9	high	0	1016
16	pedal_paddle	0.804458479	short	11	high	0	1061
16	pedal_paddle	0.804458479	short	2	high	1	957
16	pedal_paddle	0.804458479	short	1	high	1	960
16	pedal_paddle	0.804458479	short	10	high	0	1022
16	pedal_paddle	0.804458479	short	6	high	0	907
16	pedal_paddle	0.804458479	short	8	high	0	1251
16	pedal_paddle	0.804458479	short	5	high	0	1291
16	pedal_paddle	0.804458479	short	3	high	1	1005
16	pedal_paddle	0.804458479	short	4	high	1	1088
16	pedal_paddle	0.804458479	short	7	high	1	1597
16	pedal_paddle	0.804458479	short	11	high	0	1231
16	pedal_paddle	0.804458479	short	4	high	0	1105
16	pedal_paddle	0.804458479	short	3	high	0	1191
16	pedal_paddle	0.804458479	short	6	high	0	1603
16	pedal_paddle	0.804458479	short	8	high	1	720
16	pedal_paddle	0.804458479	short	10	high	1	778
16	pedal_paddle	0.804458479	short	7	high	1	626
16	pedal_paddle	0.804458479	short	5	high	1	1063
16	pedal_paddle	0.804458479	short	9	high	1	921
16	pedal_paddle	0.804458479	short	1	high	1	622
16	pedal_paddle	0.804458479	short	2	high	1	1162
17	pen_pan	0.786389002	short	11	mid	0	1469
17	pen_pan	0.786389002	short	7	mid	0	1764
17	pen_pan	0.786389002	short	1	mid	1	723
17	pen_pan	0.786389002	short	8	mid	0	2236
17	pen_pan	0.786389002	short	3	mid	1	630
17	pen_pan	0.786389002	short	9	mid	0	717
17	pen_pan	0.786389002	short	2	mid	1	572
17	pen_pan	0.786389002	short	5	mid	1	608
17	pen_pan	0.786389002	short	10	mid	0	943
17	pen_pan	0.786389002	short	6	mid	1	1095
17	pen_pan	0.786389002	short	4	mid	0	657
17	pen_pan	0.786389002	short	8	mid	1	2032
17	pen_pan	0.786389002	short	5	mid	0	660
17	pen_pan	0.786389002	short	7	mid	0	853
17	pen_pan	0.786389002	short	4	mid	1	815
17	pen_pan	0.786389002	short	11	mid	0	802
17	pen_pan	0.786389002	short	3	mid	1	587
17	pen_pan	0.786389002	short	9	mid	0	704
17	pen_pan	0.786389002	short	10	mid	0	1447
17	pen_pan	0.786389002	short	1	mid	1	720
17	pen_pan	0.786389002	short	6	mid	1	841
17	pen_pan	0.786389002	short	2	mid	1	639
17	pen_pan	0.786389002	short	7	mid	0	1120
17	pen_pan	0.786389002	short	2	mid	1	698
17	pen_pan	0.786389002	short	3	mid	1	1278
17	pen_pan	0.786389002	short	11	mid	0	962
17	pen_pan	0.786389002	short	9	mid	0	823
17	pen_pan	0.786389002	short	10	mid	0	1189
17	pen_pan	0.786389002	short	4	mid	1	689
17	pen_pan	0.786389002	short	8	mid	0	2222
17	pen_pan	0.786389002	short	1	mid	1	717
17	pen_pan	0.786389002	short	5	mid	1	1253
17	pen_pan	0.786389002	short	6	mid	0	1805
17	pedal_paddle	0.786389002	short	4	mid	0	1253
17	pedal_paddle	0.786389002	short	2	mid	1	528
17	pedal_paddle	0.786389002	short	5	mid	0	605
17	pedal_paddle	0.786389002	short	9	mid	0	620
17	pedal_paddle	0.786389002	short	8	mid	0	661
17	pedal_paddle	0.786389002	short	6	mid	0	751
17	pedal_paddle	0.786389002	short	7	mid	0	823
17	pedal_paddle	0.786389002	short	1	mid	1	711
17	pedal_paddle	0.786389002	short	10	mid	0	647
17	pedal_paddle	0.786389002	short	11	mid	0	552
17	pedal_paddle	0.786389002	short	3	mid	1	617
17	pedal_paddle	0.786389002	short	5	mid	1	480
17	pedal_paddle	0.786389002	short	9	mid	0	672
17	pedal_paddle	0.786389002	short	6	mid	1	551
17	pedal_paddle	0.786389002	short	8	mid	0	695
17	pedal_paddle	0.786389002	short	1	mid	1	595
17	pedal_paddle	0.786389002	short	10	mid	0	630
17	pedal_paddle	0.786389002	short	4	mid	0	692
17	pedal_paddle	0.786389002	short	11	mid	0	642
17	pedal_paddle	0.786389002	short	7	mid	1	1969
17	pedal_paddle	0.786389002	short	3	mid	1	587
17	pedal_paddle	0.786389002	short	2	mid	1	553
17	pedal_paddle	0.786389002	short	10	mid	0	588
17	pedal_paddle	0.786389002	short	8	mid	0	704
17	pedal_paddle	0.786389002	short	7	mid	0	569
17	pedal_paddle	0.786389002	short	6	mid	1	734
17	pedal_paddle	0.786389002	short	5	mid	1	719
17	pedal_paddle	0.786389002	short	1	mid	1	714
17	pedal_paddle	0.786389002	short	11	mid	0	689
17	pedal_paddle	0.786389002	short	2	mid	1	793
17	pedal_paddle	0.786389002	short	3	mid	1	698
17	pedal_paddle	0.786389002	short	4	mid	1	604
17	pedal_paddle	0.786389002	short	9	mid	0	691
18	pen_pan	0.685402253	short	6	mid	0	1750
18	pen_pan	0.685402253	short	5	mid	0	1413
18	pen_pan	0.685402253	short	11	mid	0	1778
18	pen_pan	0.685402253	short	1	mid	1	1084
18	pen_pan	0.685402253	short	10	mid	1	1436
18	pen_pan	0.685402253	short	2	mid	1	1830
18	pen_pan	0.685402253	short	9	mid	1	2257
18	pen_pan	0.685402253	short	8	mid	0	1111
18	pen_pan	0.685402253	short	4	mid	0	1666
18	pen_pan	0.685402253	short	3	mid	1	1326
18	pen_pan	0.685402253	short	7	mid	1	1605
18	pen_pan	0.685402253	short	8	mid	1	2794
18	pen_pan	0.685402253	short	2	mid	0	886
18	pen_pan	0.685402253	short	3	mid	0	1253
18	pen_pan	0.685402253	short	9	mid	0	1203
18	pen_pan	0.685402253	short	10	mid	0	1386
18	pen_pan	0.685402253	short	11	mid	0	1773
18	pen_pan	0.685402253	short	1	mid	1	1093
18	pen_pan	0.685402253	short	5	mid	0	1265
18	pen_pan	0.685402253	short	4	mid	0	1190
18	pen_pan	0.685402253	short	6	mid	1	3489
18	pen_pan	0.685402253	short	7	mid	1	1400
18	pen_pan	0.685402253	short	5	mid	1	1435
18	pen_pan	0.685402253	short	4	mid	0	944
18	pen_pan	0.685402253	short	11	mid	0	1327
18	pen_pan	0.685402253	short	6	mid	0	2501
18	pen_pan	0.685402253	short	2	mid	1	1963
18	pen_pan	0.685402253	short	1	mid	1	1528
18	pen_pan	0.685402253	short	3	mid	1	1828
18	pen_pan	0.685402253	short	10	mid	0	2190
18	pen_pan	0.685402253	short	7	mid	0	2826
18	pen_pan	0.685402253	short	8	mid	0	1260
18	pen_pan	0.685402253	short	9	mid	0	2351
18	pedal_paddle	0.685402253	short	10	mid	0	1568
18	pedal_paddle	0.685402253	short	6	mid	0	1633
18	pedal_paddle	0.685402253	short	2	mid	1	938
18	pedal_paddle	0.685402253	short	3	mid	1	1167
18	pedal_paddle	0.685402253	short	4	mid	1	1094
18	pedal_paddle	0.685402253	short	11	mid	0	995
18	pedal_paddle	0.685402253	short	8	mid	0	944
18	pedal_paddle	0.685402253	short	7	mid	0	1162
18	pedal_paddle	0.685402253	short	1	mid	0	1164
18	pedal_paddle	0.685402253	short	9	mid	0	862
18	pedal_paddle	0.685402253	short	5	mid	0	1341
18	pedal_paddle	0.685402253	short	7	mid	0	2624
18	pedal_paddle	0.685402253	short	4	mid	0	2410
18	pedal_paddle	0.685402253	short	11	mid	0	861
18	pedal_paddle	0.685402253	short	1	mid	1	808
18	pedal_paddle	0.685402253	short	8	mid	1	1079
18	pedal_paddle	0.685402253	short	6	mid	0	1270
18	pedal_paddle	0.685402253	short	2	mid	0	859
18	pedal_paddle	0.685402253	short	5	mid	0	966
18	pedal_paddle	0.685402253	short	10	mid	0	1576
18	pedal_paddle	0.685402253	short	3	mid	0	1227
18	pedal_paddle	0.685402253	short	9	mid	1	1229
18	pedal_paddle	0.685402253	short	11	mid	0	787
18	pedal_paddle	0.685402253	short	3	mid	0	1251
18	pedal_paddle	0.685402253	short	1	mid	1	1307
18	pedal_paddle	0.685402253	short	9	mid	0	1051
18	pedal_paddle	0.685402253	short	2	mid	0	1036
18	pedal_paddle	0.685402253	short	5	mid	0	943
18	pedal_paddle	0.685402253	short	10	mid	0	1681
18	pedal_paddle	0.685402253	short	4	mid	0	1144
18	pedal_paddle	0.685402253	short	8	mid	0	1028
18	pedal_paddle	0.685402253	short	6	mid	0	1007
18	pedal_paddle	0.685402253	short	7	mid	0	1349
21	pen_pan	0.307341395	short	2	mid	0	2608
21	pen_pan	0.307341395	short	1	mid	0	3311
21	pen_pan	0.307341395	short	5	mid	0	881
21	pen_pan	0.307341395	short	4	mid	0	1295
21	pen_pan	0.307341395	short	9	mid	1	1067
21	pen_pan	0.307341395	short	10	mid	1	1992
21	pen_pan	0.307341395	short	8	mid	0	1416
21	pen_pan	0.307341395	short	3	mid	1	703
21	pen_pan	0.307341395	short	11	mid	0	772
21	pen_pan	0.307341395	short	7	mid	1	591
21	pen_pan	0.307341395	short	6	mid	1	700
21	pen_pan	0.307341395	short	5	mid	1	684
21	pen_pan	0.307341395	short	8	mid	0	747
21	pen_pan	0.307341395	short	7	mid	1	692
21	pen_pan	0.307341395	short	11	mid	0	1914
21	pen_pan	0.307341395	short	3	mid	1	699
21	pen_pan	0.307341395	short	1	mid	1	893
21	pen_pan	0.307341395	short	10	mid	0	748
21	pen_pan	0.307341395	short	6	mid	1	720
21	pen_pan	0.307341395	short	4	mid	1	867
21	pen_pan	0.307341395	short	9	mid	0	1655
21	pen_pan	0.307341395	short	2	mid	1	1098
21	pen_pan	0.307341395	short	11	mid	0	992
21	pen_pan	0.307341395	short	10	mid	0	1024
21	pen_pan	0.307341395	short	5	mid	1	829
21	pen_pan	0.307341395	short	6	mid	1	719
21	pen_pan	0.307341395	short	9	mid	0	851
21	pen_pan	0.307341395	short	7	mid	1	878
21	pen_pan	0.307341395	short	8	mid	0	973
21	pen_pan	0.307341395	short	4	mid	1	855
21	pen_pan	0.307341395	short	3	mid	1	752
21	pen_pan	0.307341395	short	2	mid	1	1358
21	pen_pan	0.307341395	short	1	mid	0	1832
21	pedal_paddle	0.307341395	short	9	mid	0	1117
21	pedal_paddle	0.307341395	short	10	mid	0	731
21	pedal_paddle	0.307341395	short	5	mid	0	863
21	pedal_paddle	0.307341395	short	6	mid	0	1120
21	pedal_paddle	0.307341395	short	7	mid	0	1601
21	pedal_paddle	0.307341395	short	2	mid	1	861
21	pedal_paddle	0.307341395	short	11	mid	0	981
21	pedal_paddle	0.307341395	short	4	mid	0	1853
21	pedal_paddle	0.307341395	short	8	mid	0	1299
21	pedal_paddle	0.307341395	short	3	mid	1	737
21	pedal_paddle	0.307341395	short	1	mid	1	831
21	pedal_paddle	0.307341395	short	6	mid	0	955
21	pedal_paddle	0.307341395	short	1	mid	1	9550
21	pedal_paddle	0.307341395	short	7	mid	1	2087
21	pedal_paddle	0.307341395	short	11	mid	0	908
21	pedal_paddle	0.307341395	short	10	mid	0	792
21	pedal_paddle	0.307341395	short	4	mid	1	880
21	pedal_paddle	0.307341395	short	3	mid	1	682
21	pedal_paddle	0.307341395	short	8	mid	0	1017
21	pedal_paddle	0.307341395	short	2	mid	0	1570
21	pedal_paddle	0.307341395	short	5	mid	1	1067
21	pedal_paddle	0.307341395	short	9	mid	0	1113
21	pedal_paddle	0.307341395	short	7	mid	0	961
21	pedal_paddle	0.307341395	short	5	mid	0	1041
21	pedal_paddle	0.307341395	short	8	mid	1	976
21	pedal_paddle	0.307341395	short	11	mid	0	1255
21	pedal_paddle	0.307341395	short	6	mid	0	942
21	pedal_paddle	0.307341395	short	9	mid	0	1407
21	pedal_paddle	0.307341395	short	10	mid	0	926
21	pedal_paddle	0.307341395	short	2	mid	1	1058
21	pedal_paddle	0.307341395	short	4	mid	1	1083
21	pedal_paddle	0.307341395	short	3	mid	1	754
21	pedal_paddle	0.307341395	short	1	mid	1	958
22	pen_pan	0.522387049	short	7	mid	0	850
22	pen_pan	0.522387049	short	9	mid	0	769
22	pen_pan	0.522387049	short	8	mid	0	782
22	pen_pan	0.522387049	short	10	mid	0	637
22	pen_pan	0.522387049	short	3	mid	0	1024
22	pen_pan	0.522387049	short	5	mid	1	654
22	pen_pan	0.522387049	short	1	mid	1	816
22	pen_pan	0.522387049	short	4	mid	1	1116
22	pen_pan	0.522387049	short	11	mid	0	811
22	pen_pan	0.522387049	short	6	mid	0	1070
22	pen_pan	0.522387049	short	2	mid	1	1257
22	pen_pan	0.522387049	short	8	mid	0	1522
22	pen_pan	0.522387049	short	5	mid	1	1657
22	pen_pan	0.522387049	short	11	mid	0	872
22	pen_pan	0.522387049	short	2	mid	1	838
22	pen_pan	0.522387049	short	10	mid	0	974
22	pen_pan	0.522387049	short	4	mid	1	888
22	pen_pan	0.522387049	short	6	mid	1	2052
22	pen_pan	0.522387049	short	9	mid	0	1849
22	pen_pan	0.522387049	short	1	mid	1	864
22	pen_pan	0.522387049	short	7	mid	1	1290
22	pen_pan	0.522387049	short	3	mid	1	973
22	pen_pan	0.522387049	short	4	mid	1	1373
22	pen_pan	0.522387049	short	6	mid	1	1533
22	pen_pan	0.522387049	short	9	mid	0	884
22	pen_pan	0.522387049	short	10	mid	0	1162
22	pen_pan	0.522387049	short	11	mid	0	1074
22	pen_pan	0.522387049	short	3	mid	1	1012
22	pen_pan	0.522387049	short	1	mid	1	987
22	pen_pan	0.522387049	short	5	mid	1	1209
22	pen_pan	0.522387049	short	7	mid	0	935
22	pen_pan	0.522387049	short	8	mid	0	1105
22	pen_pan	0.522387049	short	2	mid	1	1063
22	pedal_paddle	0.522387049	short	9	mid	0	1117
22	pedal_paddle	0.522387049	short	10	mid	0	956
22	pedal_paddle	0.522387049	short	4	mid	1	950
22	pedal_paddle	0.522387049	short	8	mid	1	1047
22	pedal_paddle	0.522387049	short	5	mid	1	874
22	pedal_paddle	0.522387049	short	6	mid	1	1073
22	pedal_paddle	0.522387049	short	11	mid	0	702
22	pedal_paddle	0.522387049	short	7	mid	0	967
22	pedal_paddle	0.522387049	short	2	mid	1	807
22	pedal_paddle	0.522387049	short	3	mid	1	887
22	pedal_paddle	0.522387049	short	1	mid	1	955
22	pedal_paddle	0.522387049	short	5	mid	0	870
22	pedal_paddle	0.522387049	short	11	mid	0	813
22	pedal_paddle	0.522387049	short	2	mid	1	845
22	pedal_paddle	0.522387049	short	6	mid	0	1149
22	pedal_paddle	0.522387049	short	7	mid	0	2008
22	pedal_paddle	0.522387049	short	9	mid	0	895
22	pedal_paddle	0.522387049	short	10	mid	0	864
22	pedal_paddle	0.522387049	short	4	mid	1	829
22	pedal_paddle	0.522387049	short	8	mid	0	771
22	pedal_paddle	0.522387049	short	3	mid	1	1011
22	pedal_paddle	0.522387049	short	1	mid	1	864
22	pedal_paddle	0.522387049	short	11	mid	0	869
22	pedal_paddle	0.522387049	short	3	mid	1	902
22	pedal_paddle	0.522387049	short	4	mid	1	906
22	pedal_paddle	0.522387049	short	9	mid	0	750
22	pedal_paddle	0.522387049	short	7	mid	0	1420
22	pedal_paddle	0.522387049	short	8	mid	0	902
22	pedal_paddle	0.522387049	short	1	mid	1	793
22	pedal_paddle	0.522387049	short	6	mid	0	1100
22	pedal_paddle	0.522387049	short	10	mid	0	874
22	pedal_paddle	0.522387049	short	5	mid	0	974
22	pedal_paddle	0.522387049	short	2	mid	1	1364
23	pen_pan	0.722399969	short	4	high	0	1253
23	pen_pan	0.722399969	short	10	high	0	860
23	pen_pan	0.722399969	short	5	high	0	1019
23	pen_pan	0.722399969	short	7	high	1	786
23	pen_pan	0.722399969	short	2	high	1	639
23	pen_pan	0.722399969	short	8	high	0	1391
23	pen_pan	0.722399969	short	11	high	0	866
23	pen_pan	0.722399969	short	1	high	1	1173
23	pen_pan	0.722399969	short	6	high	0	901
23	pen_pan	0.722399969	short	3	high	0	1072
23	pen_pan	0.722399969	short	9	high	0	1000
23	pen_pan	0.722399969	short	8	high	0	862
23	pen_pan	0.722399969	short	2	high	1	1549
23	pen_pan	0.722399969	short	3	high	1	691
23	pen_pan	0.722399969	short	9	high	0	635
23	pen_pan	0.722399969	short	5	high	1	704
23	pen_pan	0.722399969	short	6	high	0	951
23	pen_pan	0.722399969	short	4	high	0	818
23	pen_pan	0.722399969	short	10	high	0	720
23	pen_pan	0.722399969	short	7	high	0	901
23	pen_pan	0.722399969	short	1	high	1	720
23	pen_pan	0.722399969	short	11	high	0	710
23	pen_pan	0.722399969	short	2	high	1	824
23	pen_pan	0.722399969	short	6	high	1	973
23	pen_pan	0.722399969	short	8	high	0	682
23	pen_pan	0.722399969	short	1	high	1	774
23	pen_pan	0.722399969	short	7	high	0	696
23	pen_pan	0.722399969	short	3	high	1	744
23	pen_pan	0.722399969	short	9	high	0	834
23	pen_pan	0.722399969	short	11	high	0	683
23	pen_pan	0.722399969	short	10	high	0	659
23	pen_pan	0.722399969	short	5	high	0	926
23	pen_pan	0.722399969	short	4	high	0	1190
23	pedal_paddle	0.722399969	short	7	high	0	833
23	pedal_paddle	0.722399969	short	11	high	0	546
23	pedal_paddle	0.722399969	short	1	high	1	639
23	pedal_paddle	0.722399969	short	2	high	1	630
23	pedal_paddle	0.722399969	short	9	high	0	716
23	pedal_paddle	0.722399969	short	3	high	0	595
23	pedal_paddle	0.722399969	short	6	high	0	804
23	pedal_paddle	0.722399969	short	4	high	1	616
23	pedal_paddle	0.722399969	short	8	high	1	576
23	pedal_paddle	0.722399969	short	5	high	1	599
23	pedal_paddle	0.722399969	short	10	high	1	644
23	pedal_paddle	0.722399969	short	1	high	1	1175
23	pedal_paddle	0.722399969	short	3	high	1	707
23	pedal_paddle	0.722399969	short	8	high	1	1114
23	pedal_paddle	0.722399969	short	7	high	1	759
23	pedal_paddle	0.722399969	short	5	high	1	1027
23	pedal_paddle	0.722399969	short	4	high	1	820
23	pedal_paddle	0.722399969	short	6	high	1	746
23	pedal_paddle	0.722399969	short	11	high	0	1221
23	pedal_paddle	0.722399969	short	2	high	1	852
23	pedal_paddle	0.722399969	short	10	high	0	694
23	pedal_paddle	0.722399969	short	9	high	0	1519
23	pedal_paddle	0.722399969	short	8	high	0	1194
23	pedal_paddle	0.722399969	short	6	high	1	740
23	pedal_paddle	0.722399969	short	2	high	1	835
23	pedal_paddle	0.722399969	short	9	high	0	660
23	pedal_paddle	0.722399969	short	10	high	1	868
23	pedal_paddle	0.722399969	short	3	high	0	1071
23	pedal_paddle	0.722399969	short	1	high	1	734
23	pedal_paddle	0.722399969	short	5	high	0	778
23	pedal_paddle	0.722399969	short	4	high	1	948
23	pedal_paddle	0.722399969	short	11	high	1	706
23	pedal_paddle	0.722399969	short	7	high	0	1222
24	pen_pan	0.659329054	short	7	mid	0	888
24	pen_pan	0.659329054	short	1	mid	1	1079
24	pen_pan	0.659329054	short	5	mid	0	1037
24	pen_pan	0.659329054	short	11	mid	0	926
24	pen_pan	0.659329054	short	9	mid	0	1013
24	pen_pan	0.659329054	short	10	mid	0	998
24	pen_pan	0.659329054	short	3	mid	1	681
24	pen_pan	0.659329054	short	8	mid	1	1428
24	pen_pan	0.659329054	short	4	mid	1	859
24	pen_pan	0.659329054	short	6	mid	1	1079
24	pen_pan	0.659329054	short	2	mid	1	978
24	pen_pan	0.659329054	short	8	mid	0	844
24	pen_pan	0.659329054	short	2	mid	1	868
24	pen_pan	0.659329054	short	1	mid	1	933
24	pen_pan	0.659329054	short	3	mid	1	1114
24	pen_pan	0.659329054	short	6	mid	0	869
24	pen_pan	0.659329054	short	7	mid	0	1058
24	pen_pan	0.659329054	short	4	mid	0	1664
24	pen_pan	0.659329054	short	9	mid	0	1111
24	pen_pan	0.659329054	short	5	mid	1	787
24	pen_pan	0.659329054	short	10	mid	0	873
24	pen_pan	0.659329054	short	11	mid	0	1055
24	pen_pan	0.659329054	short	3	mid	1	1019
24	pen_pan	0.659329054	short	4	mid	0	1032
24	pen_pan	0.659329054	short	8	mid	0	1235
24	pen_pan	0.659329054	short	1	mid	1	770
24	pen_pan	0.659329054	short	2	mid	0	1123
24	pen_pan	0.659329054	short	11	mid	0	899
24	pen_pan	0.659329054	short	5	mid	1	1176
24	pen_pan	0.659329054	short	6	mid	1	1030
24	pen_pan	0.659329054	short	10	mid	0	810
24	pen_pan	0.659329054	short	9	mid	0	994
24	pen_pan	0.659329054	short	7	mid	1	1075
24	pedal_paddle	0.659329054	short	3	mid	1	1550
24	pedal_paddle	0.659329054	short	11	mid	0	695
24	pedal_paddle	0.659329054	short	10	mid	0	827
24	pedal_paddle	0.659329054	short	9	mid	0	863
24	pedal_paddle	0.659329054	short	7	mid	0	849
24	pedal_paddle	0.659329054	short	6	mid	0	1023
24	pedal_paddle	0.659329054	short	2	mid	1	806
24	pedal_paddle	0.659329054	short	5	mid	1	898
24	pedal_paddle	0.659329054	short	1	mid	1	873
24	pedal_paddle	0.659329054	short	4	mid	1	778
24	pedal_paddle	0.659329054	short	8	mid	1	2935
24	pedal_paddle	0.659329054	short	9	mid	0	939
24	pedal_paddle	0.659329054	short	1	mid	1	806
24	pedal_paddle	0.659329054	short	6	mid	1	1218
24	pedal_paddle	0.659329054	short	3	mid	1	1156
24	pedal_paddle	0.659329054	short	2	mid	1	999
24	pedal_paddle	0.659329054	short	8	mid	0	914
24	pedal_paddle	0.659329054	short	5	mid	1	1137
24	pedal_paddle	0.659329054	short	7	mid	0	935
24	pedal_paddle	0.659329054	short	4	mid	1	2768
24	pedal_paddle	0.659329054	short	10	mid	0	968
24	pedal_paddle	0.659329054	short	11	mid	0	1135
24	pedal_paddle	0.659329054	short	6	mid	1	2541
24	pedal_paddle	0.659329054	short	2	mid	1	881
24	pedal_paddle	0.659329054	short	1	mid	1	774
24	pedal_paddle	0.659329054	short	11	mid	0	847
24	pedal_paddle	0.659329054	short	10	mid	0	877
24	pedal_paddle	0.659329054	short	8	mid	0	956
24	pedal_paddle	0.659329054	short	3	mid	1	882
24	pedal_paddle	0.659329054	short	9	mid	0	842
24	pedal_paddle	0.659329054	short	4	mid	0	972
24	pedal_paddle	0.659329054	short	7	mid	0	873
24	pedal_paddle	0.659329054	short	5	mid	0	897
25	pen_pan	0.723417289	short	9	high	0	1160
25	pen_pan	0.723417289	short	6	high	0	787
25	pen_pan	0.723417289	short	2	high	1	538
25	pen_pan	0.723417289	short	5	high	0	1933
25	pen_pan	0.723417289	short	1	high	1	749
25	pen_pan	0.723417289	short	4	high	1	766
25	pen_pan	0.723417289	short	8	high	0	721
25	pen_pan	0.723417289	short	7	high	0	734
25	pen_pan	0.723417289	short	10	high	0	903
25	pen_pan	0.723417289	short	11	high	0	730
25	pen_pan	0.723417289	short	3	high	1	631
25	pen_pan	0.723417289	short	11	high	0	665
25	pen_pan	0.723417289	short	4	high	1	680
25	pen_pan	0.723417289	short	9	high	0	1003
25	pen_pan	0.723417289	short	10	high	0	656
25	pen_pan	0.723417289	short	6	high	1	736
25	pen_pan	0.723417289	short	3	high	1	623
25	pen_pan	0.723417289	short	5	high	1	797
25	pen_pan	0.723417289	short	7	high	0	756
25	pen_pan	0.723417289	short	1	high	1	615
25	pen_pan	0.723417289	short	2	high	1	896
25	pen_pan	0.723417289	short	8	high	0	579
25	pen_pan	0.723417289	short	6	high	0	618
25	pen_pan	0.723417289	short	5	high	1	605
25	pen_pan	0.723417289	short	7	high	0	1584
25	pen_pan	0.723417289	short	1	high	1	1018
25	pen_pan	0.723417289	short	4	high	1	658
25	pen_pan	0.723417289	short	3	high	1	594
25	pen_pan	0.723417289	short	10	high	0	688
25	pen_pan	0.723417289	short	9	high	0	578
25	pen_pan	0.723417289	short	2	high	1	649
25	pen_pan	0.723417289	short	11	high	0	668
25	pen_pan	0.723417289	short	8	high	0	1206
25	pedal_paddle	0.723417289	short	8	high	0	2405
25	pedal_paddle	0.723417289	short	11	high	0	738
25	pedal_paddle	0.723417289	short	2	high	1	613
25	pedal_paddle	0.723417289	short	6	high	1	868
25	pedal_paddle	0.723417289	short	7	high	1	906
25	pedal_paddle	0.723417289	short	9	high	0	700
25	pedal_paddle	0.723417289	short	3	high	0	979
25	pedal_paddle	0.723417289	short	4	high	1	863
25	pedal_paddle	0.723417289	short	10	high	0	779
25	pedal_paddle	0.723417289	short	5	high	0	682
25	pedal_paddle	0.723417289	short	1	high	1	584
25	pedal_paddle	0.723417289	short	7	high	0	737
25	pedal_paddle	0.723417289	short	9	high	0	675
25	pedal_paddle	0.723417289	short	6	high	0	1559
25	pedal_paddle	0.723417289	short	5	high	1	1242
25	pedal_paddle	0.723417289	short	2	high	1	703
25	pedal_paddle	0.723417289	short	11	high	0	790
25	pedal_paddle	0.723417289	short	8	high	0	591
25	pedal_paddle	0.723417289	short	1	high	1	692
25	pedal_paddle	0.723417289	short	10	high	0	770
25	pedal_paddle	0.723417289	short	4	high	1	1055
25	pedal_paddle	0.723417289	short	3	high	0	1251
25	pedal_paddle	0.723417289	short	10	high	0	723
25	pedal_paddle	0.723417289	short	4	high	1	831
25	pedal_paddle	0.723417289	short	9	high	0	791
25	pedal_paddle	0.723417289	short	6	high	0	723
25	pedal_paddle	0.723417289	short	7	high	0	739
25	pedal_paddle	0.723417289	short	2	high	0	617
25	pedal_paddle	0.723417289	short	11	high	0	866
25	pedal_paddle	0.723417289	short	1	high	1	699
25	pedal_paddle	0.723417289	short	3	high	1	613
25	pedal_paddle	0.723417289	short	5	high	1	600
25	pedal_paddle	0.723417289	short	8	high	0	684
27	pen_pan	0.090843894	short	10	mid	0	1190
27	pen_pan	0.090843894	short	8	mid	0	808
27	pen_pan	0.090843894	short	6	mid	0	815
27	pen_pan	0.090843894	short	5	mid	0	1274
27	pen_pan	0.090843894	short	1	mid	1	858
27	pen_pan	0.090843894	short	9	mid	0	3547
27	pen_pan	0.090843894	short	11	mid	0	890
27	pen_pan	0.090843894	short	3	mid	0	712
27	pen_pan	0.090843894	short	4	mid	0	723
27	pen_pan	0.090843894	short	7	mid	0	1127
27	pen_pan	0.090843894	short	2	mid	0	903
27	pen_pan	0.090843894	short	4	mid	0	841
27	pen_pan	0.090843894	short	2	mid	0	867
27	pen_pan	0.090843894	short	10	mid	0	783
27	pen_pan	0.090843894	short	3	mid	0	582
27	pen_pan	0.090843894	short	5	mid	0	1153
27	pen_pan	0.090843894	short	8	mid	0	1379
27	pen_pan	0.090843894	short	7	mid	0	1238
27	pen_pan	0.090843894	short	6	mid	0	1661
27	pen_pan	0.090843894	short	11	mid	1	1712
27	pen_pan	0.090843894	short	9	mid	0	878
27	pen_pan	0.090843894	short	1	mid	1	730
27	pen_pan	0.090843894	short	6	mid	1	3931
27	pen_pan	0.090843894	short	9	mid	1	2949
27	pen_pan	0.090843894	short	5	mid	1	1733
27	pen_pan	0.090843894	short	7	mid	0	928
27	pen_pan	0.090843894	short	2	mid	1	815
27	pen_pan	0.090843894	short	4	mid	1	1022
27	pen_pan	0.090843894	short	1	mid	0	1760
27	pen_pan	0.090843894	short	10	mid	0	1509
27	pen_pan	0.090843894	short	8	mid	0	1493
27	pen_pan	0.090843894	short	11	mid	1	2253
27	pen_pan	0.090843894	short	3	mid	1	1467
27	pedal_paddle	0.090843894	short	9	mid	0	1992
27	pedal_paddle	0.090843894	short	8	mid	0	1181
27	pedal_paddle	0.090843894	short	6	mid	0	1387
27	pedal_paddle	0.090843894	short	3	mid	1	2941
27	pedal_paddle	0.090843894	short	1	mid	1	1308
27	pedal_paddle	0.090843894	short	4	mid	1	1100
27	pedal_paddle	0.090843894	short	11	mid	0	909
27	pedal_paddle	0.090843894	short	2	mid	0	1907
27	pedal_paddle	0.090843894	short	10	mid	0	3008
27	pedal_paddle	0.090843894	short	7	mid	0	3532
27	pedal_paddle	0.090843894	short	5	mid	0	1924
27	pedal_paddle	0.090843894	short	10	mid	0	4633
27	pedal_paddle	0.090843894	short	6	mid	0	1551
27	pedal_paddle	0.090843894	short	7	mid	0	2509
27	pedal_paddle	0.090843894	short	5	mid	0	1362
27	pedal_paddle	0.090843894	short	3	mid	0	1770
27	pedal_paddle	0.090843894	short	2	mid	0	1369
27	pedal_paddle	0.090843894	short	11	mid	1	3289
27	pedal_paddle	0.090843894	short	4	mid	1	1290
27	pedal_paddle	0.090843894	short	9	mid	1	1561
27	pedal_paddle	0.090843894	short	8	mid	1	2682
27	pedal_paddle	0.090843894	short	1	mid	1	1573
27	pedal_paddle	0.090843894	short	6	mid	0	1972
27	pedal_paddle	0.090843894	short	11	mid	1	721
27	pedal_paddle	0.090843894	short	9	mid	0	1563
27	pedal_paddle	0.090843894	short	2	mid	0	1247
27	pedal_paddle	0.090843894	short	1	mid	0	1383
27	pedal_paddle	0.090843894	short	10	mid	0	1717
27	pedal_paddle	0.090843894	short	5	mid	0	1184
27	pedal_paddle	0.090843894	short	3	mid	0	875
27	pedal_paddle	0.090843894	short	4	mid	0	849
27	pedal_paddle	0.090843894	short	7	mid	0	1140
27	pedal_paddle	0.090843894	short	8	mid	1	2583
29	pen_pan	0.892035864	short	8	high	0	2122
29	pen_pan	0.892035864	short	6	high	0	1384
29	pen_pan	0.892035864	short	9	high	0	995
29	pen_pan	0.892035864	short	5	high	0	955
29	pen_pan	0.892035864	short	2	high	0	1118
29	pen_pan	0.892035864	short	3	high	0	1266
29	pen_pan	0.892035864	short	10	high	0	1974
29	pen_pan	0.892035864	short	4	high	0	1169
29	pen_pan	0.892035864	short	7	high	0	969
29	pen_pan	0.892035864	short	1	high	1	1299
29	pen_pan	0.892035864	short	11	high	0	1079
29	pen_pan	0.892035864	short	5	high	0	921
29	pen_pan	0.892035864	short	7	high	0	849
29	pen_pan	0.892035864	short	10	high	0	1051
29	pen_pan	0.892035864	short	6	high	0	1057
29	pen_pan	0.892035864	short	2	high	0	968
29	pen_pan	0.892035864	short	9	high	1	785
29	pen_pan	0.892035864	short	11	high	0	846
29	pen_pan	0.892035864	short	4	high	0	755
29	pen_pan	0.892035864	short	3	high	0	1064
29	pen_pan	0.892035864	short	1	high	0	1096
29	pen_pan	0.892035864	short	8	high	0	977
29	pen_pan	0.892035864	short	10	high	0	1201
29	pen_pan	0.892035864	short	6	high	0	730
29	pen_pan	0.892035864	short	4	high	1	1324
29	pen_pan	0.892035864	short	7	high	0	877
29	pen_pan	0.892035864	short	8	high	0	766
29	pen_pan	0.892035864	short	9	high	0	791
29	pen_pan	0.892035864	short	11	high	0	701
29	pen_pan	0.892035864	short	2	high	1	838
29	pen_pan	0.892035864	short	1	high	1	1008
29	pen_pan	0.892035864	short	3	high	1	997
29	pen_pan	0.892035864	short	5	high	1	2417
29	pedal_paddle	0.892035864	short	3	high	1	1148
29	pedal_paddle	0.892035864	short	4	high	1	1168
29	pedal_paddle	0.892035864	short	11	high	0	936
29	pedal_paddle	0.892035864	short	1	high	1	549
29	pedal_paddle	0.892035864	short	5	high	1	672
29	pedal_paddle	0.892035864	short	2	high	1	659
29	pedal_paddle	0.892035864	short	8	high	0	690
29	pedal_paddle	0.892035864	short	7	high	0	719
29	pedal_paddle	0.892035864	short	6	high	0	597
29	pedal_paddle	0.892035864	short	9	high	0	594
29	pedal_paddle	0.892035864	short	10	high	0	739
29	pedal_paddle	0.892035864	short	3	high	0	579
29	pedal_paddle	0.892035864	short	1	high	1	768
29	pedal_paddle	0.892035864	short	8	high	0	743
29	pedal_paddle	0.892035864	short	7	high	0	540
29	pedal_paddle	0.892035864	short	2	high	1	669
29	pedal_paddle	0.892035864	short	6	high	1	1308
29	pedal_paddle	0.892035864	short	4	high	1	1485
29	pedal_paddle	0.892035864	short	11	high	0	677
29	pedal_paddle	0.892035864	short	9	high	0	572
29	pedal_paddle	0.892035864	short	10	high	0	598
29	pedal_paddle	0.892035864	short	5	high	0	841
29	pedal_paddle	0.892035864	short	7	high	0	766
29	pedal_paddle	0.892035864	short	3	high	1	658
29	pedal_paddle	0.892035864	short	5	high	1	548
29	pedal_paddle	0.892035864	short	11	high	0	677
29	pedal_paddle	0.892035864	short	2	high	1	621
29	pedal_paddle	0.892035864	short	6	high	1	511
29	pedal_paddle	0.892035864	short	1	high	1	585
29	pedal_paddle	0.892035864	short	10	high	0	665
29	pedal_paddle	0.892035864	short	4	high	0	484
29	pedal_paddle	0.892035864	short	9	high	0	1888
29	pedal_paddle	0.892035864	short	8	high	1	2162
30	pen_pan	0.764806116	short	3	mid	1	2680
30	pen_pan	0.764806116	short	2	mid	1	728
30	pen_pan	0.764806116	short	6	mid	0	836
30	pen_pan	0.764806116	short	5	mid	0	2227
30	pen_pan	0.764806116	short	11	mid	0	955
30	pen_pan	0.764806116	short	9	mid	0	853
30	pen_pan	0.764806116	short	1	mid	1	613
30	pen_pan	0.764806116	short	8	mid	0	940
30	pen_pan	0.764806116	short	7	mid	0	1020
30	pen_pan	0.764806116	short	4	mid	1	1053
30	pen_pan	0.764806116	short	10	mid	0	538
30	pen_pan	0.764806116	short	4	mid	1	713
30	pen_pan	0.764806116	short	1	mid	1	2125
30	pen_pan	0.764806116	short	9	mid	0	657
30	pen_pan	0.764806116	short	11	mid	0	799
30	pen_pan	0.764806116	short	3	mid	1	664
30	pen_pan	0.764806116	short	2	mid	1	978
30	pen_pan	0.764806116	short	10	mid	0	696
30	pen_pan	0.764806116	short	5	mid	1	1818
30	pen_pan	0.764806116	short	7	mid	0	939
30	pen_pan	0.764806116	short	6	mid	0	1484
30	pen_pan	0.764806116	short	8	mid	0	672
30	pen_pan	0.764806116	short	3	mid	1	695
30	pen_pan	0.764806116	short	2	mid	1	1060
30	pen_pan	0.764806116	short	8	mid	0	610
30	pen_pan	0.764806116	short	7	mid	0	920
30	pen_pan	0.764806116	short	5	mid	0	1525
30	pen_pan	0.764806116	short	6	mid	0	1157
30	pen_pan	0.764806116	short	11	mid	0	870
30	pen_pan	0.764806116	short	4	mid	1	1203
30	pen_pan	0.764806116	short	9	mid	0	830
30	pen_pan	0.764806116	short	10	mid	0	780
30	pen_pan	0.764806116	short	1	mid	1	630
30	pedal_paddle	0.764806116	short	8	mid	0	1355
30	pedal_paddle	0.764806116	short	11	mid	0	623
30	pedal_paddle	0.764806116	short	9	mid	0	541
30	pedal_paddle	0.764806116	short	2	mid	1	571
30	pedal_paddle	0.764806116	short	3	mid	1	537
30	pedal_paddle	0.764806116	short	7	mid	0	792
30	pedal_paddle	0.764806116	short	1	mid	0	3118
30	pedal_paddle	0.764806116	short	5	mid	0	1212
30	pedal_paddle	0.764806116	short	4	mid	0	851
30	pedal_paddle	0.764806116	short	10	mid	0	790
30	pedal_paddle	0.764806116	short	6	mid	0	571
30	pedal_paddle	0.764806116	short	2	mid	1	583
30	pedal_paddle	0.764806116	short	6	mid	0	699
30	pedal_paddle	0.764806116	short	8	mid	0	713
30	pedal_paddle	0.764806116	short	5	mid	0	557
30	pedal_paddle	0.764806116	short	3	mid	0	653
30	pedal_paddle	0.764806116	short	11	mid	0	2057
30	pedal_paddle	0.764806116	short	4	mid	1	638
30	pedal_paddle	0.764806116	short	10	mid	0	796
30	pedal_paddle	0.764806116	short	1	mid	1	779
30	pedal_paddle	0.764806116	short	9	mid	0	646
30	pedal_paddle	0.764806116	short	7	mid	0	669
30	pedal_paddle	0.764806116	short	11	mid	1	1527
30	pedal_paddle	0.764806116	short	9	mid	1	778
30	pedal_paddle	0.764806116	short	8	mid	1	746
30	pedal_paddle	0.764806116	short	10	mid	1	948
30	pedal_paddle	0.764806116	short	5	mid	1	880
30	pedal_paddle	0.764806116	short	2	mid	1	618
30	pedal_paddle	0.764806116	short	7	mid	0	603
30	pedal_paddle	0.764806116	short	4	mid	0	527
30	pedal_paddle	0.764806116	short	1	mid	1	754
30	pedal_paddle	0.764806116	short	3	mid	1	664
30	pedal_paddle	0.764806116	short	6	mid	0	751
31	pen_pan	0.407870075	short	1	high	0	3322
31	pen_pan	0.407870075	short	2	high	1	1664
31	pen_pan	0.407870075	short	10	high	0	1506
31	pen_pan	0.407870075	short	9	high	0	1800
31	pen_pan	0.407870075	short	7	high	1	828
31	pen_pan	0.407870075	short	6	high	1	2114
31	pen_pan	0.407870075	short	5	high	1	2873
31	pen_pan	0.407870075	short	8	high	1	1889
31	pen_pan	0.407870075	short	3	high	1	1873
31	pen_pan	0.407870075	short	4	high	0	2236
31	pen_pan	0.407870075	short	11	high	0	1102
31	pen_pan	0.407870075	short	10	high	0	1519
31	pen_pan	0.407870075	short	1	high	1	882
31	pen_pan	0.407870075	short	2	high	1	2227
31	pen_pan	0.407870075	short	3	high	1	2911
31	pen_pan	0.407870075	short	6	high	0	5046
31	pen_pan	0.407870075	short	9	high	0	1019
31	pen_pan	0.407870075	short	4	high	1	985
31	pen_pan	0.407870075	short	5	high	0	1792
31	pen_pan	0.407870075	short	11	high	0	1080
31	pen_pan	0.407870075	short	7	high	1	851
31	pen_pan	0.407870075	short	8	high	1	1143
31	pen_pan	0.407870075	short	5	high	1	3245
31	pen_pan	0.407870075	short	1	high	1	1089
31	pen_pan	0.407870075	short	9	high	0	859
31	pen_pan	0.407870075	short	3	high	1	944
31	pen_pan	0.407870075	short	2	high	1	1156
31	pen_pan	0.407870075	short	8	high	0	834
31	pen_pan	0.407870075	short	10	high	0	1136
31	pen_pan	0.407870075	short	4	high	1	846
31	pen_pan	0.407870075	short	6	high	1	1087
31	pen_pan	0.407870075	short	11	high	0	859
31	pen_pan	0.407870075	short	7	high	1	1132
31	pedal_paddle	0.407870075	short	9	high	1	1562
31	pedal_paddle	0.407870075	short	4	high	1	3662
31	pedal_paddle	0.407870075	short	7	high	1	1864
31	pedal_paddle	0.407870075	short	8	high	1	2016
31	pedal_paddle	0.407870075	short	10	high	0	1037
31	pedal_paddle	0.407870075	short	6	high	0	1168
31	pedal_paddle	0.407870075	short	11	high	1	1844
31	pedal_paddle	0.407870075	short	1	high	0	1562
31	pedal_paddle	0.407870075	short	2	high	0	1637
31	pedal_paddle	0.407870075	short	3	high	0	1337
31	pedal_paddle	0.407870075	short	5	high	1	1101
31	pedal_paddle	0.407870075	short	6	high	1	1051
31	pedal_paddle	0.407870075	short	3	high	1	1220
31	pedal_paddle	0.407870075	short	9	high	1	1185
31	pedal_paddle	0.407870075	short	5	high	1	976
31	pedal_paddle	0.407870075	short	4	high	0	870
31	pedal_paddle	0.407870075	short	1	high	0	1035
31	pedal_paddle	0.407870075	short	7	high	1	1292
31	pedal_paddle	0.407870075	short	2	high	0	1719
31	pedal_paddle	0.407870075	short	8	high	0	1450
31	pedal_paddle	0.407870075	short	10	high	0	1420
31	pedal_paddle	0.407870075	short	11	high	0	1381
31	pedal_paddle	0.407870075	short	10	high	0	3675
31	pedal_paddle	0.407870075	short	6	high	1	1277
31	pedal_paddle	0.407870075	short	9	high	1	1913
31	pedal_paddle	0.407870075	short	2	high	0	1133
31	pedal_paddle	0.407870075	short	11	high	0	1384
31	pedal_paddle	0.407870075	short	8	high	0	2069
31	pedal_paddle	0.407870075	short	4	high	0	1178
31	pedal_paddle	0.407870075	short	5	high	0	1341
31	pedal_paddle	0.407870075	short	7	high	1	874
31	pedal_paddle	0.407870075	short	3	high	0	1152
31	pedal_paddle	0.407870075	short	1	high	0	1648
32	pen_pan	0.639516875	short	5	mid	0	1142
32	pen_pan	0.639516875	short	4	mid	0	2559
32	pen_pan	0.639516875	short	3	mid	1	1390
32	pen_pan	0.639516875	short	10	mid	0	1156
32	pen_pan	0.639516875	short	6	mid	1	1379
32	pen_pan	0.639516875	short	8	mid	0	1215
32	pen_pan	0.639516875	short	11	mid	0	1022
32	pen_pan	0.639516875	short	1	mid	1	904
32	pen_pan	0.639516875	short	7	mid	1	2288
32	pen_pan	0.639516875	short	2	mid	1	1330
32	pen_pan	0.639516875	short	9	mid	0	1150
32	pen_pan	0.639516875	short	6	mid	1	1117
32	pen_pan	0.639516875	short	3	mid	1	1149
32	pen_pan	0.639516875	short	10	mid	0	939
32	pen_pan	0.639516875	short	8	mid	0	1058
32	pen_pan	0.639516875	short	5	mid	1	1055
32	pen_pan	0.639516875	short	9	mid	0	1159
32	pen_pan	0.639516875	short	2	mid	1	1170
32	pen_pan	0.639516875	short	4	mid	1	1318
32	pen_pan	0.639516875	short	7	mid	0	1115
32	pen_pan	0.639516875	short	11	mid	0	1245
32	pen_pan	0.639516875	short	1	mid	1	923
32	pen_pan	0.639516875	short	4	mid	0	1049
32	pen_pan	0.639516875	short	7	mid	0	1170
32	pen_pan	0.639516875	short	9	mid	0	1080
32	pen_pan	0.639516875	short	8	mid	0	1129
32	pen_pan	0.639516875	short	1	mid	1	937
32	pen_pan	0.639516875	short	3	mid	1	1163
32	pen_pan	0.639516875	short	11	mid	0	905
32	pen_pan	0.639516875	short	5	mid	1	947
32	pen_pan	0.639516875	short	6	mid	1	1381
32	pen_pan	0.639516875	short	10	mid	0	1118
32	pen_pan	0.639516875	short	2	mid	1	1487
32	pedal_paddle	0.639516875	short	8	mid	0	1597
32	pedal_paddle	0.639516875	short	3	mid	0	1669
32	pedal_paddle	0.639516875	short	7	mid	0	1374
32	pedal_paddle	0.639516875	short	10	mid	0	997
32	pedal_paddle	0.639516875	short	11	mid	0	1148
32	pedal_paddle	0.639516875	short	5	mid	1	814
32	pedal_paddle	0.639516875	short	9	mid	0	1165
32	pedal_paddle	0.639516875	short	2	mid	1	1161
32	pedal_paddle	0.639516875	short	1	mid	1	1213
32	pedal_paddle	0.639516875	short	4	mid	1	1126
32	pedal_paddle	0.639516875	short	6	mid	1	1073
32	pedal_paddle	0.639516875	short	4	mid	1	1009
32	pedal_paddle	0.639516875	short	1	mid	1	1054
32	pedal_paddle	0.639516875	short	2	mid	1	1031
32	pedal_paddle	0.639516875	short	7	mid	0	1043
32	pedal_paddle	0.639516875	short	11	mid	0	1063
32	pedal_paddle	0.639516875	short	9	mid	0	931
32	pedal_paddle	0.639516875	short	8	mid	0	877
32	pedal_paddle	0.639516875	short	5	mid	1	925
32	pedal_paddle	0.639516875	short	3	mid	1	1031
32	pedal_paddle	0.639516875	short	6	mid	1	979
32	pedal_paddle	0.639516875	short	10	mid	0	908
32	pedal_paddle	0.639516875	short	3	mid	0	980
32	pedal_paddle	0.639516875	short	1	mid	1	1253
32	pedal_paddle	0.639516875	short	10	mid	0	924
32	pedal_paddle	0.639516875	short	7	mid	0	1255
32	pedal_paddle	0.639516875	short	5	mid	0	1057
32	pedal_paddle	0.639516875	short	2	mid	1	929
32	pedal_paddle	0.639516875	short	9	mid	0	868
32	pedal_paddle	0.639516875	short	4	mid	0	818
32	pedal_paddle	0.639516875	short	8	mid	0	1036
32	pedal_paddle	0.639516875	short	11	mid	0	1090
32	pedal_paddle	0.639516875	short	6	mid	0	660
33	pen_pan	0.883403786	short	10	high	0	1759
33	pen_pan	0.883403786	short	7	high	1	2587
33	pen_pan	0.883403786	short	8	high	0	1329
33	pen_pan	0.883403786	short	11	high	0	1989
33	pen_pan	0.883403786	short	1	high	1	809
33	pen_pan	0.883403786	short	3	high	1	751
33	pen_pan	0.883403786	short	4	high	1	533
33	pen_pan	0.883403786	short	6	high	1	746
33	pen_pan	0.883403786	short	9	high	0	835
33	pen_pan	0.883403786	short	2	high	1	845
33	pen_pan	0.883403786	short	5	high	0	1596
33	pen_pan	0.883403786	short	1	high	1	722
33	pen_pan	0.883403786	short	7	high	0	1069
33	pen_pan	0.883403786	short	3	high	1	1435
33	pen_pan	0.883403786	short	11	high	0	1122
33	pen_pan	0.883403786	short	4	high	1	1645
33	pen_pan	0.883403786	short	8	high	0	1059
33	pen_pan	0.883403786	short	2	high	1	1902
33	pen_pan	0.883403786	short	10	high	0	1405
33	pen_pan	0.883403786	short	6	high	0	1359
33	pen_pan	0.883403786	short	9	high	0	1493
33	pen_pan	0.883403786	short	5	high	1	1066
33	pen_pan	0.883403786	short	10	high	0	1066
33	pen_pan	0.883403786	short	2	high	1	681
33	pen_pan	0.883403786	short	3	high	1	692
33	pen_pan	0.883403786	short	7	high	1	605
33	pen_pan	0.883403786	short	9	high	0	1146
33	pen_pan	0.883403786	short	8	high	0	1396
33	pen_pan	0.883403786	short	5	high	0	1769
33	pen_pan	0.883403786	short	4	high	0	1535
33	pen_pan	0.883403786	short	1	high	1	1222
33	pen_pan	0.883403786	short	11	high	0	882
33	pen_pan	0.883403786	short	6	high	1	702
33	pedal_paddle	0.883403786	short	5	high	1	1631
33	pedal_paddle	0.883403786	short	7	high	0	1122
33	pedal_paddle	0.883403786	short	10	high	0	895
33	pedal_paddle	0.883403786	short	9	high	0	927
33	pedal_paddle	0.883403786	short	2	high	1	729
33	pedal_paddle	0.883403786	short	8	high	0	937
33	pedal_paddle	0.883403786	short	3	high	1	705
33	pedal_paddle	0.883403786	short	4	high	1	751
33	pedal_paddle	0.883403786	short	1	high	1	794
33	pedal_paddle	0.883403786	short	6	high	1	1100
33	pedal_paddle	0.883403786	short	11	high	0	730
33	pedal_paddle	0.883403786	short	9	high	0	753
33	pedal_paddle	0.883403786	short	4	high	1	697
33	pedal_paddle	0.883403786	short	11	high	0	864
33	pedal_paddle	0.883403786	short	1	high	1	769
33	pedal_paddle	0.883403786	short	2	high	1	816
33	pedal_paddle	0.883403786	short	3	high	1	752
33	pedal_paddle	0.883403786	short	10	high	0	707
33	pedal_paddle	0.883403786	short	8	high	0	884
33	pedal_paddle	0.883403786	short	7	high	0	893
33	pedal_paddle	0.883403786	short	6	high	1	1072
33	pedal_paddle	0.883403786	short	5	high	1	680
33	pedal_paddle	0.883403786	short	10	high	0	898
33	pedal_paddle	0.883403786	short	5	high	1	683
33	pedal_paddle	0.883403786	short	8	high	1	1095
33	pedal_paddle	0.883403786	short	7	high	1	840
33	pedal_paddle	0.883403786	short	1	high	1	982
33	pedal_paddle	0.883403786	short	11	high	0	843
33	pedal_paddle	0.883403786	short	9	high	0	728
33	pedal_paddle	0.883403786	short	6	high	1	762
33	pedal_paddle	0.883403786	short	2	high	1	781
33	pedal_paddle	0.883403786	short	4	high	1	1328
33	pedal_paddle	0.883403786	short	3	high	1	741
34	pen_pan	0.883987463	short	7	high	0	2017
34	pen_pan	0.883987463	short	6	high	0	1412
34	pen_pan	0.883987463	short	8	high	0	1199
34	pen_pan	0.883987463	short	11	high	0	1218
34	pen_pan	0.883987463	short	4	high	1	1080
34	pen_pan	0.883987463	short	2	high	1	1601
34	pen_pan	0.883987463	short	5	high	1	1009
34	pen_pan	0.883987463	short	1	high	1	3417
34	pen_pan	0.883987463	short	3	high	0	1503
34	pen_pan	0.883987463	short	9	high	0	1366
34	pen_pan	0.883987463	short	10	high	0	1710
34	pen_pan	0.883987463	short	8	high	0	1284
34	pen_pan	0.883987463	short	7	high	0	1408
34	pen_pan	0.883987463	short	6	high	1	3799
34	pen_pan	0.883987463	short	2	high	1	1180
34	pen_pan	0.883987463	short	11	high	0	1227
34	pen_pan	0.883987463	short	4	high	1	1569
34	pen_pan	0.883987463	short	5	high	1	1240
34	pen_pan	0.883987463	short	9	high	0	1348
34	pen_pan	0.883987463	short	1	high	1	1813
34	pen_pan	0.883987463	short	3	high	1	2792
34	pen_pan	0.883987463	short	10	high	0	1714
34	pen_pan	0.883987463	short	4	high	1	3587
34	pen_pan	0.883987463	short	7	high	0	1313
34	pen_pan	0.883987463	short	11	high	0	1237
34	pen_pan	0.883987463	short	2	high	1	1534
34	pen_pan	0.883987463	short	8	high	0	1831
34	pen_pan	0.883987463	short	10	high	0	2108
34	pen_pan	0.883987463	short	3	high	1	1390
34	pen_pan	0.883987463	short	6	high	1	2354
34	pen_pan	0.883987463	short	1	high	1	3614
34	pen_pan	0.883987463	short	5	high	0	1215
34	pen_pan	0.883987463	short	9	high	0	1182
34	pedal_paddle	0.883987463	short	5	high	0	1392
34	pedal_paddle	0.883987463	short	2	high	1	1329
34	pedal_paddle	0.883987463	short	9	high	0	1343
34	pedal_paddle	0.883987463	short	3	high	1	1327
34	pedal_paddle	0.883987463	short	8	high	0	1310
34	pedal_paddle	0.883987463	short	1	high	1	1278
34	pedal_paddle	0.883987463	short	10	high	0	1328
34	pedal_paddle	0.883987463	short	4	high	1	1491
34	pedal_paddle	0.883987463	short	11	high	0	1322
34	pedal_paddle	0.883987463	short	6	high	0	1304
34	pedal_paddle	0.883987463	short	7	high	0	1273
34	pedal_paddle	0.883987463	short	4	high	1	1349
34	pedal_paddle	0.883987463	short	10	high	0	1332
34	pedal_paddle	0.883987463	short	8	high	0	1338
34	pedal_paddle	0.883987463	short	9	high	0	1599
34	pedal_paddle	0.883987463	short	2	high	1	1439
34	pedal_paddle	0.883987463	short	11	high	0	1546
34	pedal_paddle	0.883987463	short	5	high	1	1426
34	pedal_paddle	0.883987463	short	1	high	1	1635
34	pedal_paddle	0.883987463	short	6	high	0	1989
34	pedal_paddle	0.883987463	short	7	high	0	1349
34	pedal_paddle	0.883987463	short	3	high	1	1635
34	pedal_paddle	0.883987463	short	2	high	1	1435
34	pedal_paddle	0.883987463	short	8	high	0	1505
34	pedal_paddle	0.883987463	short	4	high	0	1323
34	pedal_paddle	0.883987463	short	5	high	0	1348
34	pedal_paddle	0.883987463	short	3	high	0	1530
34	pedal_paddle	0.883987463	short	7	high	0	1396
34	pedal_paddle	0.883987463	short	10	high	0	1258
34	pedal_paddle	0.883987463	short	6	high	0	1636
34	pedal_paddle	0.883987463	short	9	high	0	1303
34	pedal_paddle	0.883987463	short	1	high	1	1415
34	pedal_paddle	0.883987463	short	11	high	0	1363
35	pen_pan	0.526124629	short	2	high	0	1130
35	pen_pan	0.526124629	short	5	high	0	1146
35	pen_pan	0.526124629	short	10	high	1	903
35	pen_pan	0.526124629	short	11	high	0	979
35	pen_pan	0.526124629	short	6	high	0	804
35	pen_pan	0.526124629	short	3	high	1	752
35	pen_pan	0.526124629	short	8	high	0	953
35	pen_pan	0.526124629	short	9	high	0	854
35	pen_pan	0.526124629	short	7	high	0	806
35	pen_pan	0.526124629	short	1	high	1	503
35	pen_pan	0.526124629	short	4	high	1	1147
35	pen_pan	0.526124629	short	9	high	1	1096
35	pen_pan	0.526124629	short	7	high	0	995
35	pen_pan	0.526124629	short	3	high	1	723
35	pen_pan	0.526124629	short	8	high	0	854
35	pen_pan	0.526124629	short	6	high	0	849
35	pen_pan	0.526124629	short	2	high	1	877
35	pen_pan	0.526124629	short	4	high	1	1160
35	pen_pan	0.526124629	short	11	high	0	697
[truncated: 8,099 more rows]
