# Supplementary material for: L1 variation and L2 acquisition: L1 German /eː/-/ɛː/ overlap and its effect on the acquisition of L2 English /ɛ/-/æ/
Source: Front Psychol. 2023 Jun 28;14:1133859. doi: 10.3389/fpsyg.2023.1133859 (PMC10336208; doi:10.3389/fpsyg.2023.1133859)
Supplement: Supplementary file 1 [file Data_Sheet_1.ZIP › R scripts and datasets/1. Identification/2. Response Time/R script Response Time Identification]

# Authors of paper: Marcel Schlechtweg, Jörg Peters, Marina Frank
# Experiment I: Perception: Identification task
# Reaction Time

# Step 1: Cite R, give R version, install and open packages, cite packages, give package versions
citation()$textVersion
R.Version()$version.string
install.packages("tidyverse")
library(tidyverse)
citation("tidyverse")$textVersion
packageVersion("tidyverse")
install.packages("lme4")
library(lme4)
citation("lme4")$textVersion
packageVersion("lme4")
install.packages("lmerTest")
library(lmerTest)
citation("lmerTest")$textVersion
packageVersion("lmerTest")
install.packages("emmeans")
library(emmeans)
citation("emmeans")$textVersion
packageVersion("emmeans")

# Step 2: Import data ("Import dataset"; "From Text (base)"; "Analysis")

# Step 3: Log transformation (to the base 10) of ReactionTime
Analysis1<-mutate(Analysis,Log10ReactionTime=log10(ReactionTime))

# Step 4: Calculate the mean, standard deviation, minimum, and maximum
mean(Analysis1$Log10ReactionTime)
sd(Analysis1$Log10ReactionTime)
min(Analysis1$Log10ReactionTime)
max(Analysis1$Log10ReactionTime)

# Step 5: Define and check for possible statistical outliers (mean +- 2.5 x standard deviation)
3.03833+(2.5*0.2102768) = 3,564022
3.03833-(2.5*0.2102768) = 2,512638
# There are no outliers since the values of potential outliers are between the minimum and maximum of the dataset
3.03833+(2.5*0.2102768)
3.03833-(2.5*0.2102768)

# Step 6: Factor transformation of fixed effect with numerical levels
Analysis2<-mutate(Analysis1,Step=factor(Step))

# Step 7: Modelling
# Most complex model
Model1.Analysis2<-lmer(Log10ReactionTime~GermanPillai*Duration+GermanPillai*Step+GermanPillai*LevelEnglish+(1|Subject)+(GermanPillai|Item),data=Analysis2)
# Convergence issue, use of a different optimizer
Model2.Analysis2<-lmer(Log10ReactionTime~GermanPillai*Duration+GermanPillai*Step+GermanPillai*LevelEnglish+(1|Subject)+(GermanPillai|Item),data=Analysis2,control=lmerControl(optimizer='bobyqa'))
# Still convergence issue, simplification of random effects structure
Model3.Analysis2<-lmer(Log10ReactionTime~GermanPillai*Duration+GermanPillai*Step+GermanPillai*LevelEnglish+(1|Subject)+(1|Item),data=Analysis2)
summary(Model3.Analysis2)
# Exclusion of non-significant fixed effects
# GermanPillai*LevelEnglish is excluded
Model4.Analysis2<-lmer(Log10ReactionTime~GermanPillai*Duration+GermanPillai*Step+LevelEnglish+(1|Subject)+(1|Item),data=Analysis2)
summary(Model4.Analysis2)
# LevelEnglish is excluded
Model5.Analysis2<-lmer(Log10ReactionTime~GermanPillai*Duration+GermanPillai*Step+(1|Subject)+(1|Item),data=Analysis2)
summary(Model5.Analysis2)
# Significant terms remain
# Using three criteria (see also Plag et al. 2017), check if the significance is supported
# Criterion 1: t statistics greater than 2 or smaller than -2
# Criterion 2: Model with respective fixed effect is significantly different from the model without it (see ANOVA output)
# Criterion 3: AIC is smaller if the fixed effect is in the model in comparison to the model without it
# GermanPillai*Duration is tested
# Model5.Analysis2 contains the interaction, Model6.Analysis2 does not
Model6.Analysis2<-lmer(Log10ReactionTime~Duration+GermanPillai*Step+(1|Subject)+(1|Item),data=Analysis2)
anova(Model5.Analysis2,Model6.Analysis2,test="Chisq")
# The three criteria are fulfilled, GermanPillai*Duration is kept in the model
# GermanPillai*Step is tested
# Model5.Analysis2 contains the interaction, Model7.Analysis2 does not
Model7.Analysis2<-lmer(Log10ReactionTime~GermanPillai*Duration+Step+(1|Subject)+(1|Item),data=Analysis2)
anova(Model5.Analysis2,Model7.Analysis2,test="Chisq")
# Criteria 2 and 3 not fulfilled, the interaction GermanPillai*Step is removed
Model7.Analysis2<-lmer(Log10ReactionTime~GermanPillai*Duration+Step+(1|Subject)+(1|Item),data=Analysis2)
summary(Model7.Analysis2)
# Check the remaining significant terms again
# Step is checked
# Model7.Analysis2 contains it, Model8.Analysis2 does not
Model8.Analysis2<-lmer(Log10ReactionTime~GermanPillai*Duration+(1|Subject)+(1|Item),data=Analysis2)
anova(Model7.Analysis2,Model8.Analysis2,test="Chisq")
# The three criteria are fulfilled, Step is kept in the model
# GermanPillai*Duration is checked
# Model7.Analysis2 contains it, Model9.Analysis2 does not
Model9.Analysis2<-lmer(Log10ReactionTime~GermanPillai+Duration+Step+(1|Subject)+(1|Item),data=Analysis2)
anova(Model7.Analysis2,Model9.Analysis2,test="Chisq")
# The three criteria are fulfilled, GermanPillai*Duration is kept in the model

# Step 8: The final model is
Model7.Analysis2<-lmer(Log10ReactionTime~GermanPillai*Duration+Step+(1|Subject)+(1|Item),data=Analysis2)
summary(Model7.Analysis2)

# Step 9: To get an idea of the other comparisons not specified in the model already, apply Tukey comparisons
emmeans(Model7.Analysis2,pairwise~Step,adjust="tukey")

# Step 10: Creation of the graphs (interaction)
mylist <- list(GermanPillai=seq(0,1,by=0.1))
plot <- emmip(Model7.Analysis2, ~ GermanPillai|Duration, at = mylist, CIs = TRUE, type = "response", plotit = FALSE)

ggplot(plot, aes(x = GermanPillai, y = yvar, color = Duration, group = Duration, lty = Duration)) +
  geom_smooth(method = "lm", se = FALSE, size = 1.2) +
  scale_x_continuous("German Pillai Score", limits = c(0, 1), breaks = c(0, 0.2, 0.4, 0.6, 0.8, 1)) +
  scale_y_continuous("Log10 Reaction Time", limits = c(2.75, 3.5)) +
  #scale_color_manual(values = c("#00abd8", "black", "#003f6a")) +
  theme_classic() +
  theme(text = element_text(size = 22), plot.title = element_text(hjust = 0.5))
ggsave("Figure_3.png", width = 9, height = 6)
