# Supplementary material for: L1 variation and L2 acquisition: L1 German /eː/-/ɛː/ overlap and its effect on the acquisition of L2 English /ɛ/-/æ/
Source: Front Psychol. 2023 Jun 28;14:1133859. doi: 10.3389/fpsyg.2023.1133859 (PMC10336208; doi:10.3389/fpsyg.2023.1133859)
Supplement: Supplementary file 1 [file Data_Sheet_1.ZIP › R scripts and datasets/2. Discrimination/1. Response Accuracy/Analysis.txt]

Subject	Item	GermanPillai	Duration	StepDistance	LevelEnglish	Accuracy	ReactionTime
1	pedal_paddle	0.745753204	short	0	mid	1	2858
1	pedal_paddle	0.745753204	short	1	mid	0	2386
1	pedal_paddle	0.745753204	short	2	mid	0	2189
1	pedal_paddle	0.745753204	short	3	mid	0	2051
1	pedal_paddle	0.745753204	short	1	mid	0	1865
1	pedal_paddle	0.745753204	short	0	mid	1	2006
1	pedal_paddle	0.745753204	short	1	mid	0	2536
1	pedal_paddle	0.745753204	short	2	mid	0	2214
1	pedal_paddle	0.745753204	short	3	mid	0	2099
1	pedal_paddle	0.745753204	short	2	mid	0	2062
1	pedal_paddle	0.745753204	short	1	mid	0	2475
1	pedal_paddle	0.745753204	short	0	mid	1	2073
1	pedal_paddle	0.745753204	short	1	mid	0	2371
1	pedal_paddle	0.745753204	short	2	mid	0	2187
1	pedal_paddle	0.745753204	short	3	mid	0	2284
1	pedal_paddle	0.745753204	short	3	mid	1	3703
1	pedal_paddle	0.745753204	short	2	mid	0	2442
1	pedal_paddle	0.745753204	short	1	mid	0	2166
1	pedal_paddle	0.745753204	short	0	mid	1	1849
1	pedal_paddle	0.745753204	short	1	mid	0	1960
1	pedal_paddle	0.745753204	short	2	mid	0	1773
1	pedal_paddle	0.745753204	short	3	mid	0	2425
1	pedal_paddle	0.745753204	short	3	mid	0	2291
1	pedal_paddle	0.745753204	short	2	mid	0	2143
1	pedal_paddle	0.745753204	short	1	mid	0	1950
1	pedal_paddle	0.745753204	short	0	mid	1	1997
1	pedal_paddle	0.745753204	short	1	mid	0	2069
1	pedal_paddle	0.745753204	short	2	mid	0	1898
1	pedal_paddle	0.745753204	short	3	mid	0	2134
1	pedal_paddle	0.745753204	short	3	mid	0	3159
1	pedal_paddle	0.745753204	short	2	mid	0	2487
1	pedal_paddle	0.745753204	short	1	mid	0	2101
1	pedal_paddle	0.745753204	short	0	mid	1	1949
1	pedal_paddle	0.745753204	short	1	mid	0	2050
1	pedal_paddle	0.745753204	short	2	mid	0	1974
1	pedal_paddle	0.745753204	short	3	mid	0	2175
1	pedal_paddle	0.745753204	short	3	mid	0	3308
1	pedal_paddle	0.745753204	short	2	mid	0	2184
1	pedal_paddle	0.745753204	short	1	mid	1	2869
1	pedal_paddle	0.745753204	short	0	mid	1	2065
1	pedal_paddle	0.745753204	short	1	mid	0	1929
1	pedal_paddle	0.745753204	short	2	mid	0	2058
1	pedal_paddle	0.745753204	short	3	mid	0	1962
1	pedal_paddle	0.745753204	short	3	mid	0	1891
1	pedal_paddle	0.745753204	short	2	mid	0	2015
1	pedal_paddle	0.745753204	short	1	mid	0	2009
1	pedal_paddle	0.745753204	short	0	mid	1	2373
1	pedal_paddle	0.745753204	short	1	mid	0	2028
1	pedal_paddle	0.745753204	short	2	mid	0	1994
1	pedal_paddle	0.745753204	short	3	mid	0	1933
1	pedal_paddle	0.745753204	short	3	mid	0	2027
1	pedal_paddle	0.745753204	short	2	mid	0	2039
1	pedal_paddle	0.745753204	short	1	mid	0	2427
1	pedal_paddle	0.745753204	short	0	mid	1	1993
1	pedal_paddle	0.745753204	short	1	mid	0	2268
1	pedal_paddle	0.745753204	short	2	mid	0	2039
1	pedal_paddle	0.745753204	short	3	mid	0	2075
1	pedal_paddle	0.745753204	short	2	mid	0	2138
1	pedal_paddle	0.745753204	short	1	mid	0	2085
1	pedal_paddle	0.745753204	short	0	mid	1	2101
1	pedal_paddle	0.745753204	short	1	mid	0	2259
1	pedal_paddle	0.745753204	short	3	mid	0	2005
1	pedal_paddle	0.745753204	short	2	mid	0	2208
1	pedal_paddle	0.745753204	short	1	mid	0	2169
1	pedal_paddle	0.745753204	short	0	mid	1	2053
1	pedal_paddle	0.745753204	middle	0	mid	1	2249
1	pedal_paddle	0.745753204	middle	1	mid	0	2432
1	pedal_paddle	0.745753204	middle	2	mid	0	2061
1	pedal_paddle	0.745753204	middle	3	mid	0	2205
1	pedal_paddle	0.745753204	middle	1	mid	0	2366
1	pedal_paddle	0.745753204	middle	0	mid	1	1935
1	pedal_paddle	0.745753204	middle	1	mid	0	2061
1	pedal_paddle	0.745753204	middle	2	mid	0	2158
1	pedal_paddle	0.745753204	middle	3	mid	0	2071
1	pedal_paddle	0.745753204	middle	2	mid	0	2076
1	pedal_paddle	0.745753204	middle	1	mid	0	1968
1	pedal_paddle	0.745753204	middle	0	mid	1	2006
1	pedal_paddle	0.745753204	middle	1	mid	0	2731
1	pedal_paddle	0.745753204	middle	2	mid	0	2063
1	pedal_paddle	0.745753204	middle	3	mid	0	1977
1	pedal_paddle	0.745753204	middle	3	mid	0	2283
1	pedal_paddle	0.745753204	middle	2	mid	0	2199
1	pedal_paddle	0.745753204	middle	1	mid	0	1863
1	pedal_paddle	0.745753204	middle	0	mid	1	2077
1	pedal_paddle	0.745753204	middle	1	mid	0	2591
1	pedal_paddle	0.745753204	middle	2	mid	0	2172
1	pedal_paddle	0.745753204	middle	3	mid	0	2112
1	pedal_paddle	0.745753204	middle	3	mid	0	2107
1	pedal_paddle	0.745753204	middle	2	mid	0	2224
1	pedal_paddle	0.745753204	middle	1	mid	0	2047
1	pedal_paddle	0.745753204	middle	0	mid	1	2197
1	pedal_paddle	0.745753204	middle	1	mid	0	2098
1	pedal_paddle	0.745753204	middle	2	mid	0	2352
1	pedal_paddle	0.745753204	middle	3	mid	1	3963
1	pedal_paddle	0.745753204	middle	3	mid	0	2297
1	pedal_paddle	0.745753204	middle	2	mid	0	3196
1	pedal_paddle	0.745753204	middle	1	mid	0	2089
1	pedal_paddle	0.745753204	middle	0	mid	1	2179
1	pedal_paddle	0.745753204	middle	1	mid	0	2125
1	pedal_paddle	0.745753204	middle	2	mid	0	2967
1	pedal_paddle	0.745753204	middle	3	mid	0	2223
1	pedal_paddle	0.745753204	middle	3	mid	0	2031
1	pedal_paddle	0.745753204	middle	2	mid	0	2067
1	pedal_paddle	0.745753204	middle	1	mid	0	2067
1	pedal_paddle	0.745753204	middle	0	mid	1	1897
1	pedal_paddle	0.745753204	middle	1	mid	0	1917
1	pedal_paddle	0.745753204	middle	2	mid	0	2530
1	pedal_paddle	0.745753204	middle	3	mid	0	2020
1	pedal_paddle	0.745753204	middle	3	mid	0	2052
1	pedal_paddle	0.745753204	middle	2	mid	0	2115
1	pedal_paddle	0.745753204	middle	1	mid	0	1913
1	pedal_paddle	0.745753204	middle	0	mid	1	2106
1	pedal_paddle	0.745753204	middle	1	mid	0	2137
1	pedal_paddle	0.745753204	middle	2	mid	0	2087
1	pedal_paddle	0.745753204	middle	3	mid	0	2053
1	pedal_paddle	0.745753204	middle	3	mid	0	2632
1	pedal_paddle	0.745753204	middle	2	mid	0	2150
1	pedal_paddle	0.745753204	middle	1	mid	0	2223
1	pedal_paddle	0.745753204	middle	0	mid	1	2199
1	pedal_paddle	0.745753204	middle	1	mid	0	2157
1	pedal_paddle	0.745753204	middle	2	mid	0	1986
1	pedal_paddle	0.745753204	middle	3	mid	1	2745
1	pedal_paddle	0.745753204	middle	2	mid	0	2833
1	pedal_paddle	0.745753204	middle	1	mid	0	1941
1	pedal_paddle	0.745753204	middle	0	mid	1	2150
1	pedal_paddle	0.745753204	middle	1	mid	0	2023
1	pedal_paddle	0.745753204	middle	3	mid	0	3813
1	pedal_paddle	0.745753204	middle	2	mid	0	2130
1	pedal_paddle	0.745753204	middle	1	mid	0	2011
1	pedal_paddle	0.745753204	middle	0	mid	1	2066
1	pedal_paddle	0.745753204	long	0	mid	1	2152
1	pedal_paddle	0.745753204	long	1	mid	0	2384
1	pedal_paddle	0.745753204	long	2	mid	0	2144
1	pedal_paddle	0.745753204	long	3	mid	0	2440
1	pedal_paddle	0.745753204	long	1	mid	0	2196
1	pedal_paddle	0.745753204	long	0	mid	1	2575
1	pedal_paddle	0.745753204	long	1	mid	0	2222
1	pedal_paddle	0.745753204	long	2	mid	0	2232
1	pedal_paddle	0.745753204	long	3	mid	0	2358
1	pedal_paddle	0.745753204	long	2	mid	0	2082
1	pedal_paddle	0.745753204	long	1	mid	0	2234
1	pedal_paddle	0.745753204	long	0	mid	1	2279
1	pedal_paddle	0.745753204	long	1	mid	0	3042
1	pedal_paddle	0.745753204	long	2	mid	0	1900
1	pedal_paddle	0.745753204	long	3	mid	0	2320
1	pedal_paddle	0.745753204	long	3	mid	0	2301
1	pedal_paddle	0.745753204	long	2	mid	0	2132
1	pedal_paddle	0.745753204	long	1	mid	0	4040
1	pedal_paddle	0.745753204	long	0	mid	1	2203
1	pedal_paddle	0.745753204	long	1	mid	0	2315
1	pedal_paddle	0.745753204	long	2	mid	0	2183
1	pedal_paddle	0.745753204	long	3	mid	0	2127
1	pedal_paddle	0.745753204	long	3	mid	1	3857
1	pedal_paddle	0.745753204	long	2	mid	0	2192
1	pedal_paddle	0.745753204	long	1	mid	0	2499
1	pedal_paddle	0.745753204	long	0	mid	1	2251
1	pedal_paddle	0.745753204	long	1	mid	0	2254
1	pedal_paddle	0.745753204	long	2	mid	0	2473
1	pedal_paddle	0.745753204	long	3	mid	1	3088
1	pedal_paddle	0.745753204	long	3	mid	0	2214
1	pedal_paddle	0.745753204	long	2	mid	0	2133
1	pedal_paddle	0.745753204	long	1	mid	0	2191
1	pedal_paddle	0.745753204	long	0	mid	1	2396
1	pedal_paddle	0.745753204	long	1	mid	0	2223
1	pedal_paddle	0.745753204	long	2	mid	0	2775
1	pedal_paddle	0.745753204	long	3	mid	0	2549
1	pedal_paddle	0.745753204	long	3	mid	1	3823
1	pedal_paddle	0.745753204	long	2	mid	0	3036
1	pedal_paddle	0.745753204	long	1	mid	0	2896
1	pedal_paddle	0.745753204	long	0	mid	1	2514
1	pedal_paddle	0.745753204	long	1	mid	0	2306
1	pedal_paddle	0.745753204	long	2	mid	0	2782
1	pedal_paddle	0.745753204	long	3	mid	1	2662
1	pedal_paddle	0.745753204	long	3	mid	0	3021
1	pedal_paddle	0.745753204	long	2	mid	0	1899
1	pedal_paddle	0.745753204	long	1	mid	0	4401
1	pedal_paddle	0.745753204	long	0	mid	1	2362
1	pedal_paddle	0.745753204	long	1	mid	0	2354
1	pedal_paddle	0.745753204	long	2	mid	0	2092
1	pedal_paddle	0.745753204	long	3	mid	0	2135
1	pedal_paddle	0.745753204	long	3	mid	0	3907
1	pedal_paddle	0.745753204	long	2	mid	1	3465
1	pedal_paddle	0.745753204	long	1	mid	0	2389
1	pedal_paddle	0.745753204	long	0	mid	1	2243
1	pedal_paddle	0.745753204	long	1	mid	0	2441
1	pedal_paddle	0.745753204	long	2	mid	0	3436
1	pedal_paddle	0.745753204	long	3	mid	0	2435
1	pedal_paddle	0.745753204	long	2	mid	0	2350
1	pedal_paddle	0.745753204	long	1	mid	0	2165
1	pedal_paddle	0.745753204	long	0	mid	1	2399
1	pedal_paddle	0.745753204	long	1	mid	0	2315
1	pedal_paddle	0.745753204	long	3	mid	0	2471
1	pedal_paddle	0.745753204	long	2	mid	0	2346
1	pedal_paddle	0.745753204	long	1	mid	0	2354
1	pedal_paddle	0.745753204	long	0	mid	1	2214
1	pen_pan	0.745753204	short	0	mid	1	2234
1	pen_pan	0.745753204	short	1	mid	0	2331
1	pen_pan	0.745753204	short	2	mid	0	1876
1	pen_pan	0.745753204	short	3	mid	0	2066
1	pen_pan	0.745753204	short	1	mid	0	1939
1	pen_pan	0.745753204	short	0	mid	1	2073
1	pen_pan	0.745753204	short	1	mid	0	2021
1	pen_pan	0.745753204	short	2	mid	0	2338
1	pen_pan	0.745753204	short	3	mid	0	2392
1	pen_pan	0.745753204	short	2	mid	0	1863
1	pen_pan	0.745753204	short	1	mid	0	1980
1	pen_pan	0.745753204	short	0	mid	1	2235
1	pen_pan	0.745753204	short	1	mid	0	1995
1	pen_pan	0.745753204	short	2	mid	0	2142
1	pen_pan	0.745753204	short	3	mid	0	2143
1	pen_pan	0.745753204	short	3	mid	0	2085
1	pen_pan	0.745753204	short	2	mid	0	1887
1	pen_pan	0.745753204	short	1	mid	0	2010
1	pen_pan	0.745753204	short	0	mid	1	2400
1	pen_pan	0.745753204	short	1	mid	0	2002
1	pen_pan	0.745753204	short	2	mid	0	2803
1	pen_pan	0.745753204	short	3	mid	0	3155
1	pen_pan	0.745753204	short	3	mid	0	5036
1	pen_pan	0.745753204	short	2	mid	0	2058
1	pen_pan	0.745753204	short	1	mid	0	2075
1	pen_pan	0.745753204	short	0	mid	1	2149
1	pen_pan	0.745753204	short	1	mid	0	1888
1	pen_pan	0.745753204	short	2	mid	0	2034
1	pen_pan	0.745753204	short	3	mid	0	2083
1	pen_pan	0.745753204	short	3	mid	0	2740
1	pen_pan	0.745753204	short	2	mid	0	2012
1	pen_pan	0.745753204	short	1	mid	0	2015
1	pen_pan	0.745753204	short	0	mid	1	2130
1	pen_pan	0.745753204	short	1	mid	0	2511
1	pen_pan	0.745753204	short	2	mid	0	2018
1	pen_pan	0.745753204	short	3	mid	0	2103
1	pen_pan	0.745753204	short	3	mid	0	4030
1	pen_pan	0.745753204	short	2	mid	0	2051
1	pen_pan	0.745753204	short	1	mid	0	2815
1	pen_pan	0.745753204	short	0	mid	1	1961
1	pen_pan	0.745753204	short	1	mid	0	2162
1	pen_pan	0.745753204	short	2	mid	0	1925
1	pen_pan	0.745753204	short	3	mid	0	2161
1	pen_pan	0.745753204	short	3	mid	0	1942
1	pen_pan	0.745753204	short	2	mid	0	2478
1	pen_pan	0.745753204	short	1	mid	0	2132
1	pen_pan	0.745753204	short	0	mid	1	1916
1	pen_pan	0.745753204	short	1	mid	0	2140
1	pen_pan	0.745753204	short	2	mid	0	2062
1	pen_pan	0.745753204	short	3	mid	0	1978
1	pen_pan	0.745753204	short	3	mid	0	1893
1	pen_pan	0.745753204	short	2	mid	0	2229
1	pen_pan	0.745753204	short	1	mid	0	2124
1	pen_pan	0.745753204	short	0	mid	1	2118
1	pen_pan	0.745753204	short	1	mid	0	2042
1	pen_pan	0.745753204	short	2	mid	0	2126
1	pen_pan	0.745753204	short	3	mid	0	1744
1	pen_pan	0.745753204	short	2	mid	0	1926
1	pen_pan	0.745753204	short	1	mid	0	2330
1	pen_pan	0.745753204	short	0	mid	1	1824
1	pen_pan	0.745753204	short	1	mid	0	2832
1	pen_pan	0.745753204	short	3	mid	0	2297
1	pen_pan	0.745753204	short	2	mid	0	2574
1	pen_pan	0.745753204	short	1	mid	0	2016
1	pen_pan	0.745753204	short	0	mid	1	2103
1	pen_pan	0.745753204	middle	0	mid	0	3339
1	pen_pan	0.745753204	middle	1	mid	1	2551
1	pen_pan	0.745753204	middle	2	mid	0	2124
1	pen_pan	0.745753204	middle	3	mid	0	2534
1	pen_pan	0.745753204	middle	1	mid	0	2318
1	pen_pan	0.745753204	middle	0	mid	1	2052
1	pen_pan	0.745753204	middle	1	mid	0	2124
1	pen_pan	0.745753204	middle	2	mid	1	2698
1	pen_pan	0.745753204	middle	3	mid	0	2936
1	pen_pan	0.745753204	middle	2	mid	0	2714
1	pen_pan	0.745753204	middle	1	mid	0	2555
1	pen_pan	0.745753204	middle	0	mid	1	2474
1	pen_pan	0.745753204	middle	1	mid	0	2510
1	pen_pan	0.745753204	middle	2	mid	1	2924
1	pen_pan	0.745753204	middle	3	mid	0	2075
1	pen_pan	0.745753204	middle	3	mid	1	3179
1	pen_pan	0.745753204	middle	2	mid	0	2156
1	pen_pan	0.745753204	middle	1	mid	0	3173
1	pen_pan	0.745753204	middle	0	mid	1	2726
1	pen_pan	0.745753204	middle	1	mid	0	2360
1	pen_pan	0.745753204	middle	2	mid	0	2292
1	pen_pan	0.745753204	middle	3	mid	0	2272
1	pen_pan	0.745753204	middle	3	mid	0	2273
1	pen_pan	0.745753204	middle	2	mid	0	2613
1	pen_pan	0.745753204	middle	1	mid	0	2344
1	pen_pan	0.745753204	middle	0	mid	1	2391
1	pen_pan	0.745753204	middle	1	mid	0	2283
1	pen_pan	0.745753204	middle	2	mid	0	2185
1	pen_pan	0.745753204	middle	3	mid	0	2431
1	pen_pan	0.745753204	middle	3	mid	0	2500
1	pen_pan	0.745753204	middle	2	mid	0	2305
1	pen_pan	0.745753204	middle	1	mid	1	3225
1	pen_pan	0.745753204	middle	0	mid	1	2212
1	pen_pan	0.745753204	middle	1	mid	0	2365
1	pen_pan	0.745753204	middle	2	mid	1	2966
1	pen_pan	0.745753204	middle	3	mid	0	2910
1	pen_pan	0.745753204	middle	3	mid	0	2128
1	pen_pan	0.745753204	middle	2	mid	0	2630
1	pen_pan	0.745753204	middle	1	mid	0	2265
1	pen_pan	0.745753204	middle	0	mid	1	2226
1	pen_pan	0.745753204	middle	1	mid	0	2272
1	pen_pan	0.745753204	middle	2	mid	0	3029
1	pen_pan	0.745753204	middle	3	mid	0	2308
1	pen_pan	0.745753204	middle	3	mid	0	2413
1	pen_pan	0.745753204	middle	2	mid	0	2026
1	pen_pan	0.745753204	middle	1	mid	1	2711
1	pen_pan	0.745753204	middle	0	mid	1	3132
1	pen_pan	0.745753204	middle	1	mid	0	2091
1	pen_pan	0.745753204	middle	2	mid	0	2277
1	pen_pan	0.745753204	middle	3	mid	1	2889
1	pen_pan	0.745753204	middle	3	mid	0	2868
1	pen_pan	0.745753204	middle	2	mid	0	3242
1	pen_pan	0.745753204	middle	1	mid	0	2472
1	pen_pan	0.745753204	middle	0	mid	1	2056
1	pen_pan	0.745753204	middle	1	mid	0	2445
1	pen_pan	0.745753204	middle	2	mid	0	2051
1	pen_pan	0.745753204	middle	3	mid	0	2233
1	pen_pan	0.745753204	middle	2	mid	0	2698
1	pen_pan	0.745753204	middle	1	mid	0	2553
1	pen_pan	0.745753204	middle	0	mid	1	2368
1	pen_pan	0.745753204	middle	1	mid	0	2297
1	pen_pan	0.745753204	middle	3	mid	1	2633
1	pen_pan	0.745753204	middle	2	mid	1	2866
1	pen_pan	0.745753204	middle	1	mid	0	2238
1	pen_pan	0.745753204	middle	0	mid	1	2390
1	pen_pan	0.745753204	long	0	mid	1	2420
1	pen_pan	0.745753204	long	1	mid	0	2219
1	pen_pan	0.745753204	long	2	mid	0	2297
1	pen_pan	0.745753204	long	3	mid	0	3887
1	pen_pan	0.745753204	long	1	mid	0	2964
1	pen_pan	0.745753204	long	0	mid	1	2558
1	pen_pan	0.745753204	long	1	mid	0	2582
1	pen_pan	0.745753204	long	2	mid	0	2313
1	pen_pan	0.745753204	long	3	mid	1	2795
1	pen_pan	0.745753204	long	2	mid	0	2180
1	pen_pan	0.745753204	long	1	mid	0	2198
1	pen_pan	0.745753204	long	0	mid	1	2544
1	pen_pan	0.745753204	long	1	mid	0	2278
1	pen_pan	0.745753204	long	2	mid	0	2094
1	pen_pan	0.745753204	long	3	mid	0	2227
1	pen_pan	0.745753204	long	3	mid	0	2150
1	pen_pan	0.745753204	long	2	mid	0	2322
1	pen_pan	0.745753204	long	1	mid	0	2526
1	pen_pan	0.745753204	long	0	mid	1	1992
1	pen_pan	0.745753204	long	1	mid	0	2157
1	pen_pan	0.745753204	long	2	mid	0	4313
1	pen_pan	0.745753204	long	3	mid	0	2182
1	pen_pan	0.745753204	long	3	mid	0	2951
1	pen_pan	0.745753204	long	2	mid	0	2157
1	pen_pan	0.745753204	long	1	mid	0	2059
1	pen_pan	0.745753204	long	0	mid	1	2241
1	pen_pan	0.745753204	long	1	mid	0	2343
1	pen_pan	0.745753204	long	2	mid	0	2370
1	pen_pan	0.745753204	long	3	mid	0	2197
1	pen_pan	0.745753204	long	3	mid	0	2351
1	pen_pan	0.745753204	long	2	mid	0	2156
1	pen_pan	0.745753204	long	1	mid	0	2160
1	pen_pan	0.745753204	long	0	mid	1	4097
1	pen_pan	0.745753204	long	1	mid	0	2242
1	pen_pan	0.745753204	long	2	mid	0	2534
1	pen_pan	0.745753204	long	3	mid	0	2388
1	pen_pan	0.745753204	long	3	mid	0	2038
1	pen_pan	0.745753204	long	2	mid	0	2107
1	pen_pan	0.745753204	long	1	mid	0	2159
1	pen_pan	0.745753204	long	0	mid	1	2028
1	pen_pan	0.745753204	long	1	mid	0	2321
1	pen_pan	0.745753204	long	2	mid	0	2175
1	pen_pan	0.745753204	long	3	mid	1	2810
1	pen_pan	0.745753204	long	3	mid	0	2311
1	pen_pan	0.745753204	long	2	mid	0	2027
1	pen_pan	0.745753204	long	1	mid	0	2179
1	pen_pan	0.745753204	long	0	mid	1	2025
1	pen_pan	0.745753204	long	1	mid	0	2089
1	pen_pan	0.745753204	long	2	mid	0	2193
1	pen_pan	0.745753204	long	3	mid	0	2142
1	pen_pan	0.745753204	long	3	mid	1	2773
1	pen_pan	0.745753204	long	2	mid	0	2255
1	pen_pan	0.745753204	long	1	mid	0	2328
1	pen_pan	0.745753204	long	0	mid	1	2427
1	pen_pan	0.745753204	long	1	mid	0	2037
1	pen_pan	0.745753204	long	2	mid	0	2396
1	pen_pan	0.745753204	long	3	mid	0	2254
1	pen_pan	0.745753204	long	2	mid	0	2373
1	pen_pan	0.745753204	long	1	mid	0	2282
1	pen_pan	0.745753204	long	0	mid	1	2186
1	pen_pan	0.745753204	long	1	mid	0	2409
1	pen_pan	0.745753204	long	3	mid	1	2407
1	pen_pan	0.745753204	long	2	mid	0	3095
1	pen_pan	0.745753204	long	1	mid	0	2199
1	pen_pan	0.745753204	long	0	mid	0	2981
10	pedal_paddle	0.832246912	short	0	high	1	4280
10	pedal_paddle	0.832246912	short	1	high	0	2353
10	pedal_paddle	0.832246912	short	2	high	0	2098
10	pedal_paddle	0.832246912	short	3	high	1	2191
10	pedal_paddle	0.832246912	short	1	high	0	2552
10	pedal_paddle	0.832246912	short	0	high	1	2915
10	pedal_paddle	0.832246912	short	1	high	0	2477
10	pedal_paddle	0.832246912	short	2	high	0	2376
10	pedal_paddle	0.832246912	short	3	high	0	2083
10	pedal_paddle	0.832246912	short	2	high	0	2335
10	pedal_paddle	0.832246912	short	1	high	0	2612
10	pedal_paddle	0.832246912	short	0	high	1	3684
10	pedal_paddle	0.832246912	short	1	high	0	2450
10	pedal_paddle	0.832246912	short	2	high	0	2655
10	pedal_paddle	0.832246912	short	3	high	0	2365
10	pedal_paddle	0.832246912	short	3	high	0	2689
10	pedal_paddle	0.832246912	short	2	high	0	2260
10	pedal_paddle	0.832246912	short	1	high	0	2227
10	pedal_paddle	0.832246912	short	0	high	1	2085
10	pedal_paddle	0.832246912	short	1	high	0	2074
10	pedal_paddle	0.832246912	short	2	high	0	1978
10	pedal_paddle	0.832246912	short	3	high	0	2747
10	pedal_paddle	0.832246912	short	3	high	0	2596
10	pedal_paddle	0.832246912	short	2	high	0	2059
10	pedal_paddle	0.832246912	short	1	high	0	2300
10	pedal_paddle	0.832246912	short	0	high	1	2332
10	pedal_paddle	0.832246912	short	1	high	0	2362
10	pedal_paddle	0.832246912	short	2	high	1	2918
10	pedal_paddle	0.832246912	short	3	high	0	2182
10	pedal_paddle	0.832246912	short	3	high	0	2136
10	pedal_paddle	0.832246912	short	2	high	0	2368
10	pedal_paddle	0.832246912	short	1	high	0	2176
10	pedal_paddle	0.832246912	short	0	high	1	2174
10	pedal_paddle	0.832246912	short	1	high	0	2328
10	pedal_paddle	0.832246912	short	2	high	0	2318
10	pedal_paddle	0.832246912	short	3	high	0	2553
10	pedal_paddle	0.832246912	short	3	high	0	3059
10	pedal_paddle	0.832246912	short	2	high	0	2135
10	pedal_paddle	0.832246912	short	1	high	0	2017
10	pedal_paddle	0.832246912	short	0	high	1	2293
10	pedal_paddle	0.832246912	short	1	high	0	2142
10	pedal_paddle	0.832246912	short	2	high	0	2262
10	pedal_paddle	0.832246912	short	3	high	1	2404
10	pedal_paddle	0.832246912	short	3	high	0	1990
10	pedal_paddle	0.832246912	short	2	high	0	2793
10	pedal_paddle	0.832246912	short	1	high	0	2297
10	pedal_paddle	0.832246912	short	0	high	1	2312
10	pedal_paddle	0.832246912	short	1	high	0	1963
10	pedal_paddle	0.832246912	short	2	high	1	2430
10	pedal_paddle	0.832246912	short	3	high	1	2562
10	pedal_paddle	0.832246912	short	3	high	0	2485
10	pedal_paddle	0.832246912	short	2	high	0	1957
10	pedal_paddle	0.832246912	short	1	high	0	2027
10	pedal_paddle	0.832246912	short	0	high	1	2012
10	pedal_paddle	0.832246912	short	1	high	0	2082
10	pedal_paddle	0.832246912	short	2	high	1	2360
10	pedal_paddle	0.832246912	short	3	high	0	2401
10	pedal_paddle	0.832246912	short	2	high	0	2151
10	pedal_paddle	0.832246912	short	1	high	0	2464
10	pedal_paddle	0.832246912	short	0	high	1	2323
10	pedal_paddle	0.832246912	short	1	high	0	2469
10	pedal_paddle	0.832246912	short	3	high	0	1993
10	pedal_paddle	0.832246912	short	2	high	0	2033
10	pedal_paddle	0.832246912	short	1	high	0	2371
10	pedal_paddle	0.832246912	short	0	high	1	2193
10	pedal_paddle	0.832246912	middle	0	high	1	3285
10	pedal_paddle	0.832246912	middle	1	high	0	3216
10	pedal_paddle	0.832246912	middle	2	high	0	2374
10	pedal_paddle	0.832246912	middle	3	high	0	2662
10	pedal_paddle	0.832246912	middle	1	high	0	2111
10	pedal_paddle	0.832246912	middle	0	high	1	3108
10	pedal_paddle	0.832246912	middle	1	high	0	2959
10	pedal_paddle	0.832246912	middle	2	high	0	2135
10	pedal_paddle	0.832246912	middle	3	high	1	2495
10	pedal_paddle	0.832246912	middle	2	high	0	2975
10	pedal_paddle	0.832246912	middle	1	high	0	2310
10	pedal_paddle	0.832246912	middle	0	high	1	2759
10	pedal_paddle	0.832246912	middle	1	high	0	2258
10	pedal_paddle	0.832246912	middle	2	high	0	2441
10	pedal_paddle	0.832246912	middle	3	high	0	2497
10	pedal_paddle	0.832246912	middle	3	high	1	2701
10	pedal_paddle	0.832246912	middle	2	high	0	3239
10	pedal_paddle	0.832246912	middle	1	high	0	2161
10	pedal_paddle	0.832246912	middle	0	high	1	3272
10	pedal_paddle	0.832246912	middle	1	high	0	2415
10	pedal_paddle	0.832246912	middle	2	high	0	3232
10	pedal_paddle	0.832246912	middle	3	high	1	2942
10	pedal_paddle	0.832246912	middle	3	high	0	2055
10	pedal_paddle	0.832246912	middle	2	high	1	2761
10	pedal_paddle	0.832246912	middle	1	high	0	2347
10	pedal_paddle	0.832246912	middle	0	high	1	2935
10	pedal_paddle	0.832246912	middle	1	high	1	2932
10	pedal_paddle	0.832246912	middle	2	high	0	2606
10	pedal_paddle	0.832246912	middle	3	high	1	2493
10	pedal_paddle	0.832246912	middle	3	high	0	3236
10	pedal_paddle	0.832246912	middle	2	high	0	2401
10	pedal_paddle	0.832246912	middle	1	high	0	2251
10	pedal_paddle	0.832246912	middle	0	high	1	2673
10	pedal_paddle	0.832246912	middle	1	high	0	2320
10	pedal_paddle	0.832246912	middle	2	high	0	2420
10	pedal_paddle	0.832246912	middle	3	high	0	2486
10	pedal_paddle	0.832246912	middle	3	high	1	3066
10	pedal_paddle	0.832246912	middle	2	high	0	2492
10	pedal_paddle	0.832246912	middle	1	high	0	2668
10	pedal_paddle	0.832246912	middle	0	high	1	2199
10	pedal_paddle	0.832246912	middle	1	high	0	2080
10	pedal_paddle	0.832246912	middle	2	high	0	4645
10	pedal_paddle	0.832246912	middle	3	high	1	2283
10	pedal_paddle	0.832246912	middle	3	high	1	3056
10	pedal_paddle	0.832246912	middle	2	high	1	2017
10	pedal_paddle	0.832246912	middle	1	high	0	2466
10	pedal_paddle	0.832246912	middle	0	high	1	2110
10	pedal_paddle	0.832246912	middle	1	high	0	2475
10	pedal_paddle	0.832246912	middle	2	high	1	3177
10	pedal_paddle	0.832246912	middle	3	high	1	2919
10	pedal_paddle	0.832246912	middle	3	high	0	2180
10	pedal_paddle	0.832246912	middle	2	high	0	2530
10	pedal_paddle	0.832246912	middle	1	high	0	3525
10	pedal_paddle	0.832246912	middle	0	high	1	3321
10	pedal_paddle	0.832246912	middle	1	high	0	2789
10	pedal_paddle	0.832246912	middle	2	high	0	3032
10	pedal_paddle	0.832246912	middle	3	high	0	2465
10	pedal_paddle	0.832246912	middle	2	high	0	2170
10	pedal_paddle	0.832246912	middle	1	high	0	2394
10	pedal_paddle	0.832246912	middle	0	high	1	2215
10	pedal_paddle	0.832246912	middle	1	high	0	2247
10	pedal_paddle	0.832246912	middle	3	high	0	2250
10	pedal_paddle	0.832246912	middle	2	high	0	2251
10	pedal_paddle	0.832246912	middle	1	high	0	2140
10	pedal_paddle	0.832246912	middle	0	high	1	2379
10	pedal_paddle	0.832246912	long	0	high	1	2493
10	pedal_paddle	0.832246912	long	1	high	1	546
10	pedal_paddle	0.832246912	long	2	high	0	4242
10	pedal_paddle	0.832246912	long	3	high	0	2697
10	pedal_paddle	0.832246912	long	1	high	0	2444
10	pedal_paddle	0.832246912	long	0	high	1	2387
10	pedal_paddle	0.832246912	long	1	high	0	2252
10	pedal_paddle	0.832246912	long	2	high	0	2353
10	pedal_paddle	0.832246912	long	3	high	0	3705
10	pedal_paddle	0.832246912	long	2	high	0	2381
10	pedal_paddle	0.832246912	long	1	high	0	2334
10	pedal_paddle	0.832246912	long	0	high	1	2168
10	pedal_paddle	0.832246912	long	1	high	0	2272
10	pedal_paddle	0.832246912	long	2	high	1	2329
10	pedal_paddle	0.832246912	long	3	high	0	2214
10	pedal_paddle	0.832246912	long	3	high	0	2323
10	pedal_paddle	0.832246912	long	2	high	0	3350
10	pedal_paddle	0.832246912	long	1	high	0	2275
10	pedal_paddle	0.832246912	long	0	high	1	2608
10	pedal_paddle	0.832246912	long	1	high	0	2562
10	pedal_paddle	0.832246912	long	2	high	0	2263
10	pedal_paddle	0.832246912	long	3	high	1	2289
10	pedal_paddle	0.832246912	long	3	high	0	2173
10	pedal_paddle	0.832246912	long	2	high	0	2396
10	pedal_paddle	0.832246912	long	1	high	0	2349
10	pedal_paddle	0.832246912	long	0	high	1	2311
10	pedal_paddle	0.832246912	long	1	high	0	2217
10	pedal_paddle	0.832246912	long	2	high	1	2578
10	pedal_paddle	0.832246912	long	3	high	0	2380
10	pedal_paddle	0.832246912	long	3	high	0	2373
10	pedal_paddle	0.832246912	long	2	high	0	2626
10	pedal_paddle	0.832246912	long	1	high	0	2201
10	pedal_paddle	0.832246912	long	0	high	1	2185
10	pedal_paddle	0.832246912	long	1	high	0	2271
10	pedal_paddle	0.832246912	long	2	high	1	2623
10	pedal_paddle	0.832246912	long	3	high	1	2400
10	pedal_paddle	0.832246912	long	3	high	0	2489
10	pedal_paddle	0.832246912	long	2	high	0	2595
10	pedal_paddle	0.832246912	long	1	high	1	3376
10	pedal_paddle	0.832246912	long	0	high	1	2301
10	pedal_paddle	0.832246912	long	1	high	0	2167
10	pedal_paddle	0.832246912	long	2	high	1	5772
10	pedal_paddle	0.832246912	long	3	high	1	2954
10	pedal_paddle	0.832246912	long	3	high	1	2479
10	pedal_paddle	0.832246912	long	2	high	0	2741
10	pedal_paddle	0.832246912	long	1	high	0	2276
10	pedal_paddle	0.832246912	long	0	high	1	2208
10	pedal_paddle	0.832246912	long	1	high	0	2756
10	pedal_paddle	0.832246912	long	2	high	1	2721
10	pedal_paddle	0.832246912	long	3	high	0	2721
10	pedal_paddle	0.832246912	long	3	high	0	2354
10	pedal_paddle	0.832246912	long	2	high	0	2404
10	pedal_paddle	0.832246912	long	1	high	0	2305
10	pedal_paddle	0.832246912	long	0	high	1	2882
10	pedal_paddle	0.832246912	long	1	high	0	2655
10	pedal_paddle	0.832246912	long	2	high	0	2679
10	pedal_paddle	0.832246912	long	3	high	0	2705
10	pedal_paddle	0.832246912	long	2	high	0	2071
10	pedal_paddle	0.832246912	long	1	high	0	2397
10	pedal_paddle	0.832246912	long	0	high	1	2104
10	pedal_paddle	0.832246912	long	1	high	0	2190
10	pedal_paddle	0.832246912	long	3	high	1	2590
10	pedal_paddle	0.832246912	long	2	high	0	3348
10	pedal_paddle	0.832246912	long	1	high	0	2153
10	pedal_paddle	0.832246912	long	0	high	1	2484
10	pen_pan	0.832246912	short	0	high	1	2454
10	pen_pan	0.832246912	short	1	high	0	2770
10	pen_pan	0.832246912	short	2	high	0	3381
10	pen_pan	0.832246912	short	3	high	0	2748
10	pen_pan	0.832246912	short	1	high	0	2559
10	pen_pan	0.832246912	short	0	high	1	2416
10	pen_pan	0.832246912	short	1	high	0	2617
10	pen_pan	0.832246912	short	2	high	0	4713
10	pen_pan	0.832246912	short	3	high	0	2222
10	pen_pan	0.832246912	short	2	high	0	3195
10	pen_pan	0.832246912	short	1	high	0	4194
10	pen_pan	0.832246912	short	0	high	1	2405
10	pen_pan	0.832246912	short	1	high	0	2304
10	pen_pan	0.832246912	short	2	high	0	2894
10	pen_pan	0.832246912	short	3	high	0	3198
10	pen_pan	0.832246912	short	3	high	0	2460
10	pen_pan	0.832246912	short	2	high	0	2218
10	pen_pan	0.832246912	short	1	high	0	2354
10	pen_pan	0.832246912	short	0	high	1	2784
10	pen_pan	0.832246912	short	1	high	0	3490
10	pen_pan	0.832246912	short	2	high	0	2472
10	pen_pan	0.832246912	short	3	high	1	4281
10	pen_pan	0.832246912	short	3	high	0	2844
10	pen_pan	0.832246912	short	2	high	0	4069
10	pen_pan	0.832246912	short	1	high	0	3057
10	pen_pan	0.832246912	short	0	high	1	3002
10	pen_pan	0.832246912	short	1	high	0	2234
10	pen_pan	0.832246912	short	2	high	0	2441
10	pen_pan	0.832246912	short	3	high	0	2363
10	pen_pan	0.832246912	short	3	high	0	2907
10	pen_pan	0.832246912	short	2	high	0	2474
10	pen_pan	0.832246912	short	1	high	0	2281
10	pen_pan	0.832246912	short	0	high	1	2858
10	pen_pan	0.832246912	short	1	high	0	2834
10	pen_pan	0.832246912	short	2	high	0	2883
10	pen_pan	0.832246912	short	3	high	0	2973
10	pen_pan	0.832246912	short	3	high	0	2990
10	pen_pan	0.832246912	short	2	high	0	5620
10	pen_pan	0.832246912	short	1	high	0	3577
10	pen_pan	0.832246912	short	0	high	1	4776
10	pen_pan	0.832246912	short	1	high	0	2344
10	pen_pan	0.832246912	short	2	high	0	2318
10	pen_pan	0.832246912	short	3	high	1	3048
10	pen_pan	0.832246912	short	3	high	0	2799
10	pen_pan	0.832246912	short	2	high	0	3156
10	pen_pan	0.832246912	short	1	high	0	2948
10	pen_pan	0.832246912	short	0	high	1	2203
10	pen_pan	0.832246912	short	1	high	0	3386
10	pen_pan	0.832246912	short	2	high	0	2562
10	pen_pan	0.832246912	short	3	high	0	2982
10	pen_pan	0.832246912	short	3	high	0	2661
10	pen_pan	0.832246912	short	2	high	0	2671
10	pen_pan	0.832246912	short	1	high	0	2296
10	pen_pan	0.832246912	short	0	high	1	2263
10	pen_pan	0.832246912	short	1	high	0	2665
10	pen_pan	0.832246912	short	2	high	0	2329
10	pen_pan	0.832246912	short	3	high	0	2438
10	pen_pan	0.832246912	short	2	high	0	2265
10	pen_pan	0.832246912	short	1	high	0	2262
10	pen_pan	0.832246912	short	0	high	1	3002
10	pen_pan	0.832246912	short	1	high	0	2411
10	pen_pan	0.832246912	short	3	high	0	2783
10	pen_pan	0.832246912	short	2	high	0	2432
10	pen_pan	0.832246912	short	1	high	0	2267
10	pen_pan	0.832246912	short	0	high	1	2337
10	pen_pan	0.832246912	middle	0	high	1	2912
10	pen_pan	0.832246912	middle	1	high	0	2440
10	pen_pan	0.832246912	middle	2	high	0	3395
10	pen_pan	0.832246912	middle	3	high	0	5053
10	pen_pan	0.832246912	middle	1	high	0	2395
10	pen_pan	0.832246912	middle	0	high	1	2423
10	pen_pan	0.832246912	middle	1	high	0	3068
10	pen_pan	0.832246912	middle	2	high	0	2460
10	pen_pan	0.832246912	middle	3	high	0	3057
10	pen_pan	0.832246912	middle	2	high	0	2361
10	pen_pan	0.832246912	middle	1	high	0	4415
10	pen_pan	0.832246912	middle	0	high	1	2639
10	pen_pan	0.832246912	middle	1	high	0	2989
10	pen_pan	0.832246912	middle	2	high	0	3059
10	pen_pan	0.832246912	middle	3	high	0	4021
10	pen_pan	0.832246912	middle	3	high	0	3099
10	pen_pan	0.832246912	middle	2	high	0	2664
10	pen_pan	0.832246912	middle	1	high	0	2372
10	pen_pan	0.832246912	middle	0	high	1	2791
10	pen_pan	0.832246912	middle	1	high	0	2597
10	pen_pan	0.832246912	middle	2	high	0	2604
10	pen_pan	0.832246912	middle	3	high	0	2420
10	pen_pan	0.832246912	middle	3	high	0	2619
10	pen_pan	0.832246912	middle	2	high	0	2920
10	pen_pan	0.832246912	middle	1	high	0	2383
10	pen_pan	0.832246912	middle	0	high	1	2716
10	pen_pan	0.832246912	middle	1	high	0	2323
10	pen_pan	0.832246912	middle	2	high	0	3362
10	pen_pan	0.832246912	middle	3	high	0	3792
10	pen_pan	0.832246912	middle	3	high	0	2886
10	pen_pan	0.832246912	middle	2	high	0	2560
10	pen_pan	0.832246912	middle	1	high	0	2257
10	pen_pan	0.832246912	middle	0	high	1	2716
10	pen_pan	0.832246912	middle	1	high	0	2577
10	pen_pan	0.832246912	middle	2	high	0	2583
10	pen_pan	0.832246912	middle	3	high	0	2852
10	pen_pan	0.832246912	middle	3	high	0	2494
10	pen_pan	0.832246912	middle	2	high	1	7573
10	pen_pan	0.832246912	middle	1	high	0	2864
10	pen_pan	0.832246912	middle	0	high	1	2572
10	pen_pan	0.832246912	middle	1	high	0	2493
10	pen_pan	0.832246912	middle	2	high	1	2988
10	pen_pan	0.832246912	middle	3	high	1	2639
10	pen_pan	0.832246912	middle	3	high	1	3870
10	pen_pan	0.832246912	middle	2	high	0	3234
10	pen_pan	0.832246912	middle	1	high	0	3747
10	pen_pan	0.832246912	middle	0	high	1	3541
10	pen_pan	0.832246912	middle	1	high	0	2511
10	pen_pan	0.832246912	middle	2	high	1	2648
10	pen_pan	0.832246912	middle	3	high	1	2521
10	pen_pan	0.832246912	middle	3	high	1	2603
10	pen_pan	0.832246912	middle	2	high	0	2358
10	pen_pan	0.832246912	middle	1	high	0	2700
10	pen_pan	0.832246912	middle	0	high	1	2871
10	pen_pan	0.832246912	middle	1	high	0	2597
10	pen_pan	0.832246912	middle	2	high	0	2935
10	pen_pan	0.832246912	middle	3	high	0	2429
10	pen_pan	0.832246912	middle	2	high	0	2626
10	pen_pan	0.832246912	middle	1	high	0	2531
10	pen_pan	0.832246912	middle	0	high	1	2808
10	pen_pan	0.832246912	middle	1	high	0	2541
10	pen_pan	0.832246912	middle	3	high	0	2588
10	pen_pan	0.832246912	middle	2	high	0	2685
10	pen_pan	0.832246912	middle	1	high	0	2515
10	pen_pan	0.832246912	middle	0	high	1	2713
10	pen_pan	0.832246912	long	0	high	1	2325
10	pen_pan	0.832246912	long	1	high	0	3652
10	pen_pan	0.832246912	long	2	high	0	2553
10	pen_pan	0.832246912	long	3	high	0	2588
10	pen_pan	0.832246912	long	1	high	0	2586
10	pen_pan	0.832246912	long	0	high	1	3962
10	pen_pan	0.832246912	long	1	high	0	3271
10	pen_pan	0.832246912	long	2	high	0	3117
10	pen_pan	0.832246912	long	3	high	0	2421
10	pen_pan	0.832246912	long	2	high	0	2974
10	pen_pan	0.832246912	long	1	high	0	2727
10	pen_pan	0.832246912	long	0	high	1	2685
10	pen_pan	0.832246912	long	1	high	0	3030
10	pen_pan	0.832246912	long	2	high	0	3003
10	pen_pan	0.832246912	long	3	high	0	3169
10	pen_pan	0.832246912	long	3	high	0	2740
10	pen_pan	0.832246912	long	2	high	0	2693
10	pen_pan	0.832246912	long	1	high	0	2803
10	pen_pan	0.832246912	long	0	high	1	2642
10	pen_pan	0.832246912	long	1	high	0	3565
10	pen_pan	0.832246912	long	2	high	1	3611
10	pen_pan	0.832246912	long	3	high	0	2992
10	pen_pan	0.832246912	long	3	high	0	3142
10	pen_pan	0.832246912	long	2	high	0	4172
10	pen_pan	0.832246912	long	1	high	0	2610
10	pen_pan	0.832246912	long	0	high	1	3223
10	pen_pan	0.832246912	long	1	high	0	2475
10	pen_pan	0.832246912	long	2	high	0	2933
10	pen_pan	0.832246912	long	3	high	0	2419
10	pen_pan	0.832246912	long	3	high	0	3090
10	pen_pan	0.832246912	long	2	high	0	2648
10	pen_pan	0.832246912	long	1	high	0	3547
10	pen_pan	0.832246912	long	0	high	1	2331
10	pen_pan	0.832246912	long	1	high	0	3085
10	pen_pan	0.832246912	long	2	high	0	2671
10	pen_pan	0.832246912	long	3	high	0	2389
10	pen_pan	0.832246912	long	3	high	0	2784
10	pen_pan	0.832246912	long	2	high	0	2306
10	pen_pan	0.832246912	long	1	high	0	3774
10	pen_pan	0.832246912	long	0	high	1	2261
10	pen_pan	0.832246912	long	1	high	0	2994
10	pen_pan	0.832246912	long	2	high	1	2937
10	pen_pan	0.832246912	long	3	high	0	2620
10	pen_pan	0.832246912	long	3	high	0	2788
10	pen_pan	0.832246912	long	2	high	1	3934
10	pen_pan	0.832246912	long	1	high	0	2481
10	pen_pan	0.832246912	long	0	high	1	2882
10	pen_pan	0.832246912	long	1	high	0	2613
10	pen_pan	0.832246912	long	2	high	0	2479
10	pen_pan	0.832246912	long	3	high	0	2402
10	pen_pan	0.832246912	long	3	high	0	2721
10	pen_pan	0.832246912	long	2	high	0	2387
10	pen_pan	0.832246912	long	1	high	0	2303
10	pen_pan	0.832246912	long	0	high	1	2502
10	pen_pan	0.832246912	long	1	high	0	2930
10	pen_pan	0.832246912	long	2	high	0	2470
10	pen_pan	0.832246912	long	3	high	1	2655
10	pen_pan	0.832246912	long	2	high	0	2734
10	pen_pan	0.832246912	long	1	high	0	2580
10	pen_pan	0.832246912	long	0	high	1	2369
10	pen_pan	0.832246912	long	1	high	0	3036
10	pen_pan	0.832246912	long	3	high	1	2839
10	pen_pan	0.832246912	long	2	high	0	2395
10	pen_pan	0.832246912	long	1	high	0	2399
10	pen_pan	0.832246912	long	0	high	1	2415
11	pedal_paddle	0.398748078	short	0	low	1	2847
11	pedal_paddle	0.398748078	short	1	low	0	2427
11	pedal_paddle	0.398748078	short	2	low	0	2186
11	pedal_paddle	0.398748078	short	3	low	0	2277
11	pedal_paddle	0.398748078	short	1	low	0	2337
11	pedal_paddle	0.398748078	short	0	low	1	2281
11	pedal_paddle	0.398748078	short	1	low	0	2433
11	pedal_paddle	0.398748078	short	2	low	0	2443
11	pedal_paddle	0.398748078	short	3	low	0	2283
11	pedal_paddle	0.398748078	short	2	low	0	2183
11	pedal_paddle	0.398748078	short	1	low	0	2200
11	pedal_paddle	0.398748078	short	0	low	1	2391
11	pedal_paddle	0.398748078	short	1	low	0	2466
11	pedal_paddle	0.398748078	short	2	low	0	2297
11	pedal_paddle	0.398748078	short	3	low	0	2679
11	pedal_paddle	0.398748078	short	3	low	0	2374
11	pedal_paddle	0.398748078	short	2	low	0	2187
11	pedal_paddle	0.398748078	short	1	low	0	2206
11	pedal_paddle	0.398748078	short	0	low	1	2217
11	pedal_paddle	0.398748078	short	1	low	0	2214
11	pedal_paddle	0.398748078	short	2	low	0	2299
11	pedal_paddle	0.398748078	short	3	low	0	2390
11	pedal_paddle	0.398748078	short	3	low	0	2224
11	pedal_paddle	0.398748078	short	2	low	0	2245
11	pedal_paddle	0.398748078	short	1	low	0	2221
11	pedal_paddle	0.398748078	short	0	low	1	2411
11	pedal_paddle	0.398748078	short	1	low	0	2160
11	pedal_paddle	0.398748078	short	2	low	0	2213
11	pedal_paddle	0.398748078	short	3	low	0	2340
11	pedal_paddle	0.398748078	short	3	low	0	2148
11	pedal_paddle	0.398748078	short	2	low	0	2584
11	pedal_paddle	0.398748078	short	1	low	0	2209
11	pedal_paddle	0.398748078	short	0	low	1	2144
11	pedal_paddle	0.398748078	short	1	low	0	2474
11	pedal_paddle	0.398748078	short	2	low	0	2326
11	pedal_paddle	0.398748078	short	3	low	0	2534
11	pedal_paddle	0.398748078	short	3	low	0	2146
11	pedal_paddle	0.398748078	short	2	low	0	2135
11	pedal_paddle	0.398748078	short	1	low	0	2275
11	pedal_paddle	0.398748078	short	0	low	1	2202
11	pedal_paddle	0.398748078	short	1	low	0	2177
11	pedal_paddle	0.398748078	short	2	low	0	2419
11	pedal_paddle	0.398748078	short	3	low	1	3152
11	pedal_paddle	0.398748078	short	3	low	1	2519
11	pedal_paddle	0.398748078	short	2	low	0	2634
11	pedal_paddle	0.398748078	short	1	low	0	2519
11	pedal_paddle	0.398748078	short	0	low	1	2040
11	pedal_paddle	0.398748078	short	1	low	0	2338
11	pedal_paddle	0.398748078	short	2	low	0	2384
11	pedal_paddle	0.398748078	short	3	low	1	2392
11	pedal_paddle	0.398748078	short	3	low	1	2448
11	pedal_paddle	0.398748078	short	2	low	1	2320
11	pedal_paddle	0.398748078	short	1	low	0	2788
11	pedal_paddle	0.398748078	short	0	low	1	2369
11	pedal_paddle	0.398748078	short	1	low	0	2279
11	pedal_paddle	0.398748078	short	2	low	0	2184
11	pedal_paddle	0.398748078	short	3	low	1	2536
11	pedal_paddle	0.398748078	short	2	low	0	2960
11	pedal_paddle	0.398748078	short	1	low	0	2529
11	pedal_paddle	0.398748078	short	0	low	1	2417
11	pedal_paddle	0.398748078	short	1	low	0	2225
11	pedal_paddle	0.398748078	short	3	low	0	2269
11	pedal_paddle	0.398748078	short	2	low	0	2175
11	pedal_paddle	0.398748078	short	1	low	0	2260
11	pedal_paddle	0.398748078	short	0	low	1	2179
11	pedal_paddle	0.398748078	middle	0	low	1	2370
11	pedal_paddle	0.398748078	middle	1	low	0	5124
11	pedal_paddle	0.398748078	middle	2	low	0	2937
11	pedal_paddle	0.398748078	middle	3	low	0	2483
11	pedal_paddle	0.398748078	middle	1	low	0	2419
11	pedal_paddle	0.398748078	middle	0	low	1	2427
11	pedal_paddle	0.398748078	middle	1	low	0	2347
11	pedal_paddle	0.398748078	middle	2	low	0	2189
11	pedal_paddle	0.398748078	middle	3	low	0	2425
11	pedal_paddle	0.398748078	middle	2	low	0	2151
11	pedal_paddle	0.398748078	middle	1	low	0	2300
11	pedal_paddle	0.398748078	middle	0	low	1	2210
11	pedal_paddle	0.398748078	middle	1	low	0	2298
11	pedal_paddle	0.398748078	middle	2	low	0	2334
11	pedal_paddle	0.398748078	middle	3	low	0	2192
11	pedal_paddle	0.398748078	middle	3	low	0	2402
11	pedal_paddle	0.398748078	middle	2	low	0	2365
11	pedal_paddle	0.398748078	middle	1	low	0	2204
11	pedal_paddle	0.398748078	middle	0	low	1	2445
11	pedal_paddle	0.398748078	middle	1	low	0	3460
11	pedal_paddle	0.398748078	middle	2	low	1	3572
11	pedal_paddle	0.398748078	middle	3	low	0	2146
11	pedal_paddle	0.398748078	middle	3	low	0	2158
11	pedal_paddle	0.398748078	middle	2	low	0	2406
11	pedal_paddle	0.398748078	middle	1	low	0	2518
11	pedal_paddle	0.398748078	middle	0	low	1	2775
11	pedal_paddle	0.398748078	middle	1	low	0	2556
11	pedal_paddle	0.398748078	middle	2	low	0	3005
11	pedal_paddle	0.398748078	middle	3	low	1	3849
11	pedal_paddle	0.398748078	middle	3	low	0	3544
11	pedal_paddle	0.398748078	middle	2	low	0	2298
11	pedal_paddle	0.398748078	middle	1	low	0	3899
11	pedal_paddle	0.398748078	middle	0	low	1	2650
11	pedal_paddle	0.398748078	middle	1	low	0	3041
11	pedal_paddle	0.398748078	middle	2	low	0	2318
11	pedal_paddle	0.398748078	middle	3	low	1	2876
11	pedal_paddle	0.398748078	middle	3	low	0	2802
11	pedal_paddle	0.398748078	middle	2	low	0	3096
11	pedal_paddle	0.398748078	middle	1	low	0	2557
11	pedal_paddle	0.398748078	middle	0	low	1	2896
11	pedal_paddle	0.398748078	middle	1	low	1	4196
11	pedal_paddle	0.398748078	middle	2	low	0	2610
11	pedal_paddle	0.398748078	middle	3	low	0	2781
11	pedal_paddle	0.398748078	middle	3	low	0	2789
11	pedal_paddle	0.398748078	middle	2	low	1	2419
11	pedal_paddle	0.398748078	middle	1	low	0	2224
11	pedal_paddle	0.398748078	middle	0	low	1	2555
11	pedal_paddle	0.398748078	middle	1	low	0	2715
11	pedal_paddle	0.398748078	middle	2	low	0	2297
11	pedal_paddle	0.398748078	middle	3	low	0	2583
11	pedal_paddle	0.398748078	middle	3	low	1	2415
11	pedal_paddle	0.398748078	middle	2	low	1	2682
11	pedal_paddle	0.398748078	middle	1	low	1	3459
11	pedal_paddle	0.398748078	middle	0	low	1	2379
11	pedal_paddle	0.398748078	middle	1	low	0	2251
11	pedal_paddle	0.398748078	middle	2	low	0	2312
11	pedal_paddle	0.398748078	middle	3	low	1	2576
11	pedal_paddle	0.398748078	middle	2	low	0	2537
11	pedal_paddle	0.398748078	middle	1	low	0	2383
11	pedal_paddle	0.398748078	middle	0	low	1	2311
11	pedal_paddle	0.398748078	middle	1	low	0	2498
11	pedal_paddle	0.398748078	middle	3	low	1	2717
11	pedal_paddle	0.398748078	middle	2	low	0	2515
11	pedal_paddle	0.398748078	middle	1	low	0	3632
11	pedal_paddle	0.398748078	middle	0	low	1	2360
11	pedal_paddle	0.398748078	long	0	low	1	2264
11	pedal_paddle	0.398748078	long	1	low	0	2167
11	pedal_paddle	0.398748078	long	2	low	0	2221
11	pedal_paddle	0.398748078	long	3	low	0	2190
11	pedal_paddle	0.398748078	long	1	low	0	2327
11	pedal_paddle	0.398748078	long	0	low	1	2192
11	pedal_paddle	0.398748078	long	1	low	0	2291
11	pedal_paddle	0.398748078	long	2	low	0	2286
11	pedal_paddle	0.398748078	long	3	low	0	2394
11	pedal_paddle	0.398748078	long	2	low	0	2377
11	pedal_paddle	0.398748078	long	1	low	0	2409
11	pedal_paddle	0.398748078	long	0	low	1	2504
11	pedal_paddle	0.398748078	long	1	low	0	2456
11	pedal_paddle	0.398748078	long	2	low	0	2342
11	pedal_paddle	0.398748078	long	3	low	0	2381
11	pedal_paddle	0.398748078	long	3	low	0	2259
11	pedal_paddle	0.398748078	long	2	low	0	2476
11	pedal_paddle	0.398748078	long	1	low	0	2192
11	pedal_paddle	0.398748078	long	0	low	1	2353
11	pedal_paddle	0.398748078	long	1	low	0	2058
11	pedal_paddle	0.398748078	long	2	low	0	2297
11	pedal_paddle	0.398748078	long	3	low	0	2467
11	pedal_paddle	0.398748078	long	3	low	0	2371
11	pedal_paddle	0.398748078	long	2	low	0	2323
11	pedal_paddle	0.398748078	long	1	low	1	2823
11	pedal_paddle	0.398748078	long	0	low	1	2025
11	pedal_paddle	0.398748078	long	1	low	0	2534
11	pedal_paddle	0.398748078	long	2	low	0	2572
11	pedal_paddle	0.398748078	long	3	low	1	2587
11	pedal_paddle	0.398748078	long	3	low	0	2554
11	pedal_paddle	0.398748078	long	2	low	0	2359
11	pedal_paddle	0.398748078	long	1	low	0	2267
11	pedal_paddle	0.398748078	long	0	low	1	2865
11	pedal_paddle	0.398748078	long	1	low	0	2540
11	pedal_paddle	0.398748078	long	2	low	1	2751
11	pedal_paddle	0.398748078	long	3	low	1	2847
11	pedal_paddle	0.398748078	long	3	low	0	2589
11	pedal_paddle	0.398748078	long	2	low	0	2269
11	pedal_paddle	0.398748078	long	1	low	0	2291
11	pedal_paddle	0.398748078	long	0	low	1	2317
11	pedal_paddle	0.398748078	long	1	low	0	2336
11	pedal_paddle	0.398748078	long	2	low	1	2489
11	pedal_paddle	0.398748078	long	3	low	1	2519
11	pedal_paddle	0.398748078	long	3	low	0	2410
11	pedal_paddle	0.398748078	long	2	low	0	2593
11	pedal_paddle	0.398748078	long	1	low	0	2203
11	pedal_paddle	0.398748078	long	0	low	0	3011
11	pedal_paddle	0.398748078	long	1	low	0	2627
11	pedal_paddle	0.398748078	long	2	low	0	2264
11	pedal_paddle	0.398748078	long	3	low	1	3806
11	pedal_paddle	0.398748078	long	3	low	0	2913
11	pedal_paddle	0.398748078	long	2	low	1	2851
11	pedal_paddle	0.398748078	long	1	low	0	2424
11	pedal_paddle	0.398748078	long	0	low	1	2705
11	pedal_paddle	0.398748078	long	1	low	0	2253
11	pedal_paddle	0.398748078	long	2	low	1	2684
11	pedal_paddle	0.398748078	long	3	low	1	2713
11	pedal_paddle	0.398748078	long	2	low	0	2606
11	pedal_paddle	0.398748078	long	1	low	0	2308
11	pedal_paddle	0.398748078	long	0	low	1	2147
11	pedal_paddle	0.398748078	long	1	low	0	2382
11	pedal_paddle	0.398748078	long	3	low	1	2935
11	pedal_paddle	0.398748078	long	2	low	0	2817
11	pedal_paddle	0.398748078	long	1	low	0	2280
11	pedal_paddle	0.398748078	long	0	low	1	2308
11	pen_pan	0.398748078	short	0	low	1	2277
11	pen_pan	0.398748078	short	1	low	0	2322
11	pen_pan	0.398748078	short	2	low	0	2302
11	pen_pan	0.398748078	short	3	low	0	2035
11	pen_pan	0.398748078	short	1	low	0	2307
11	pen_pan	0.398748078	short	0	low	1	2150
11	pen_pan	0.398748078	short	1	low	0	2146
11	pen_pan	0.398748078	short	2	low	0	2174
11	pen_pan	0.398748078	short	3	low	0	2301
11	pen_pan	0.398748078	short	2	low	0	2266
11	pen_pan	0.398748078	short	1	low	0	2471
11	pen_pan	0.398748078	short	0	low	1	2268
11	pen_pan	0.398748078	short	1	low	0	2527
11	pen_pan	0.398748078	short	2	low	0	2215
11	pen_pan	0.398748078	short	3	low	0	2535
11	pen_pan	0.398748078	short	3	low	0	2118
11	pen_pan	0.398748078	short	2	low	0	2380
11	pen_pan	0.398748078	short	1	low	0	2343
11	pen_pan	0.398748078	short	0	low	1	2326
11	pen_pan	0.398748078	short	1	low	0	2300
11	pen_pan	0.398748078	short	2	low	0	2332
11	pen_pan	0.398748078	short	3	low	0	2472
11	pen_pan	0.398748078	short	3	low	0	2308
11	pen_pan	0.398748078	short	2	low	0	2208
11	pen_pan	0.398748078	short	1	low	0	2554
11	pen_pan	0.398748078	short	0	low	1	2222
11	pen_pan	0.398748078	short	1	low	0	2267
11	pen_pan	0.398748078	short	2	low	0	2520
11	pen_pan	0.398748078	short	3	low	0	2304
11	pen_pan	0.398748078	short	3	low	0	2264
11	pen_pan	0.398748078	short	2	low	0	2311
11	pen_pan	0.398748078	short	1	low	0	2312
11	pen_pan	0.398748078	short	0	low	1	2424
11	pen_pan	0.398748078	short	1	low	0	2468
11	pen_pan	0.398748078	short	2	low	0	2339
11	pen_pan	0.398748078	short	3	low	0	2431
11	pen_pan	0.398748078	short	3	low	1	2815
11	pen_pan	0.398748078	short	2	low	1	3878
11	pen_pan	0.398748078	short	1	low	0	2416
11	pen_pan	0.398748078	short	0	low	1	2260
11	pen_pan	0.398748078	short	1	low	0	2456
11	pen_pan	0.398748078	short	2	low	0	3185
11	pen_pan	0.398748078	short	3	low	0	2379
11	pen_pan	0.398748078	short	3	low	1	3073
11	pen_pan	0.398748078	short	2	low	0	2435
11	pen_pan	0.398748078	short	1	low	0	2380
11	pen_pan	0.398748078	short	0	low	1	2228
11	pen_pan	0.398748078	short	1	low	0	2238
11	pen_pan	0.398748078	short	2	low	0	2207
11	pen_pan	0.398748078	short	3	low	0	3746
11	pen_pan	0.398748078	short	3	low	0	2283
11	pen_pan	0.398748078	short	2	low	0	2585
11	pen_pan	0.398748078	short	1	low	0	2272
11	pen_pan	0.398748078	short	0	low	1	2424
11	pen_pan	0.398748078	short	1	low	0	2392
11	pen_pan	0.398748078	short	2	low	0	2294
11	pen_pan	0.398748078	short	3	low	1	2637
11	pen_pan	0.398748078	short	2	low	0	2370
11	pen_pan	0.398748078	short	1	low	0	2284
11	pen_pan	0.398748078	short	0	low	1	2118
11	pen_pan	0.398748078	short	1	low	0	2210
11	pen_pan	0.398748078	short	3	low	0	2280
11	pen_pan	0.398748078	short	2	low	0	2346
11	pen_pan	0.398748078	short	1	low	0	2561
11	pen_pan	0.398748078	short	0	low	1	2396
11	pen_pan	0.398748078	middle	0	low	1	2557
11	pen_pan	0.398748078	middle	1	low	0	3841
11	pen_pan	0.398748078	middle	2	low	0	2593
11	pen_pan	0.398748078	middle	3	low	0	2772
11	pen_pan	0.398748078	middle	1	low	0	2722
11	pen_pan	0.398748078	middle	0	low	1	2385
11	pen_pan	0.398748078	middle	1	low	0	2615
11	pen_pan	0.398748078	middle	2	low	0	4487
11	pen_pan	0.398748078	middle	3	low	0	6988
11	pen_pan	0.398748078	middle	2	low	0	2343
11	pen_pan	0.398748078	middle	1	low	0	2573
11	pen_pan	0.398748078	middle	0	low	1	2553
11	pen_pan	0.398748078	middle	1	low	0	2600
11	pen_pan	0.398748078	middle	2	low	0	2796
11	pen_pan	0.398748078	middle	3	low	1	3703
11	pen_pan	0.398748078	middle	3	low	0	3100
11	pen_pan	0.398748078	middle	2	low	0	2712
11	pen_pan	0.398748078	middle	1	low	0	2587
11	pen_pan	0.398748078	middle	0	low	1	2852
11	pen_pan	0.398748078	middle	1	low	0	2806
11	pen_pan	0.398748078	middle	2	low	1	3014
11	pen_pan	0.398748078	middle	3	low	0	2441
11	pen_pan	0.398748078	middle	3	low	0	2581
11	pen_pan	0.398748078	middle	2	low	0	3155
11	pen_pan	0.398748078	middle	1	low	0	2527
11	pen_pan	0.398748078	middle	0	low	1	2652
11	pen_pan	0.398748078	middle	1	low	0	2508
11	pen_pan	0.398748078	middle	2	low	0	2807
11	pen_pan	0.398748078	middle	3	low	0	4221
11	pen_pan	0.398748078	middle	3	low	0	2572
11	pen_pan	0.398748078	middle	2	low	1	2570
11	pen_pan	0.398748078	middle	1	low	0	2710
11	pen_pan	0.398748078	middle	0	low	1	2821
11	pen_pan	0.398748078	middle	1	low	0	2536
11	pen_pan	0.398748078	middle	2	low	0	2996
11	pen_pan	0.398748078	middle	3	low	0	2735
11	pen_pan	0.398748078	middle	3	low	0	2658
11	pen_pan	0.398748078	middle	2	low	0	2653
11	pen_pan	0.398748078	middle	1	low	0	2571
11	pen_pan	0.398748078	middle	0	low	1	2735
11	pen_pan	0.398748078	middle	1	low	0	2536
11	pen_pan	0.398748078	middle	2	low	0	3653
11	pen_pan	0.398748078	middle	3	low	0	2578
11	pen_pan	0.398748078	middle	3	low	0	2703
11	pen_pan	0.398748078	middle	2	low	0	2644
11	pen_pan	0.398748078	middle	1	low	0	2790
11	pen_pan	0.398748078	middle	0	low	1	3044
11	pen_pan	0.398748078	middle	1	low	0	2663
11	pen_pan	0.398748078	middle	2	low	0	2524
11	pen_pan	0.398748078	middle	3	low	0	3914
11	pen_pan	0.398748078	middle	3	low	0	2427
11	pen_pan	0.398748078	middle	2	low	0	2532
11	pen_pan	0.398748078	middle	1	low	0	2728
11	pen_pan	0.398748078	middle	0	low	1	2643
11	pen_pan	0.398748078	middle	1	low	0	2530
11	pen_pan	0.398748078	middle	2	low	0	2691
11	pen_pan	0.398748078	middle	3	low	0	2332
11	pen_pan	0.398748078	middle	2	low	0	2461
11	pen_pan	0.398748078	middle	1	low	0	2477
11	pen_pan	0.398748078	middle	0	low	1	2665
11	pen_pan	0.398748078	middle	1	low	0	9001
11	pen_pan	0.398748078	middle	3	low	0	2602
11	pen_pan	0.398748078	middle	2	low	0	2530
11	pen_pan	0.398748078	middle	1	low	0	3587
11	pen_pan	0.398748078	middle	0	low	1	2484
11	pen_pan	0.398748078	long	0	low	1	2566
11	pen_pan	0.398748078	long	1	low	0	2263
11	pen_pan	0.398748078	long	2	low	0	2547
11	pen_pan	0.398748078	long	3	low	0	2374
11	pen_pan	0.398748078	long	1	low	0	2371
11	pen_pan	0.398748078	long	0	low	1	2548
11	pen_pan	0.398748078	long	1	low	0	2416
11	pen_pan	0.398748078	long	2	low	0	2539
11	pen_pan	0.398748078	long	3	low	0	2430
11	pen_pan	0.398748078	long	2	low	0	2500
11	pen_pan	0.398748078	long	1	low	0	2346
11	pen_pan	0.398748078	long	0	low	1	2408
11	pen_pan	0.398748078	long	1	low	0	2418
11	pen_pan	0.398748078	long	2	low	0	2919
11	pen_pan	0.398748078	long	3	low	0	2443
11	pen_pan	0.398748078	long	3	low	0	2695
11	pen_pan	0.398748078	long	2	low	0	2321
11	pen_pan	0.398748078	long	1	low	0	2598
11	pen_pan	0.398748078	long	0	low	1	2883
11	pen_pan	0.398748078	long	1	low	0	2243
11	pen_pan	0.398748078	long	2	low	1	3140
11	pen_pan	0.398748078	long	3	low	0	2452
11	pen_pan	0.398748078	long	3	low	0	2336
11	pen_pan	0.398748078	long	2	low	0	2451
11	pen_pan	0.398748078	long	1	low	0	2454
11	pen_pan	0.398748078	long	0	low	1	2425
11	pen_pan	0.398748078	long	1	low	0	2909
11	pen_pan	0.398748078	long	2	low	0	4198
11	pen_pan	0.398748078	long	3	low	1	2542
11	pen_pan	0.398748078	long	3	low	0	3045
11	pen_pan	0.398748078	long	2	low	1	2517
11	pen_pan	0.398748078	long	1	low	0	2734
11	pen_pan	0.398748078	long	0	low	1	2691
11	pen_pan	0.398748078	long	1	low	0	2369
11	pen_pan	0.398748078	long	2	low	1	2666
11	pen_pan	0.398748078	long	3	low	1	2967
11	pen_pan	0.398748078	long	3	low	0	2829
11	pen_pan	0.398748078	long	2	low	0	2386
11	pen_pan	0.398748078	long	1	low	0	2764
11	pen_pan	0.398748078	long	0	low	1	2285
11	pen_pan	0.398748078	long	1	low	0	3178
11	pen_pan	0.398748078	long	2	low	0	2316
11	pen_pan	0.398748078	long	3	low	0	2672
11	pen_pan	0.398748078	long	3	low	0	2997
11	pen_pan	0.398748078	long	2	low	0	2574
11	pen_pan	0.398748078	long	1	low	0	2495
11	pen_pan	0.398748078	long	0	low	1	3040
11	pen_pan	0.398748078	long	1	low	0	2533
11	pen_pan	0.398748078	long	2	low	0	2309
11	pen_pan	0.398748078	long	3	low	0	2711
11	pen_pan	0.398748078	long	3	low	0	2448
11	pen_pan	0.398748078	long	2	low	0	2563
11	pen_pan	0.398748078	long	1	low	0	2621
11	pen_pan	0.398748078	long	0	low	1	2480
11	pen_pan	0.398748078	long	1	low	0	2313
11	pen_pan	0.398748078	long	2	low	0	2225
11	pen_pan	0.398748078	long	3	low	0	2605
11	pen_pan	0.398748078	long	2	low	0	2436
11	pen_pan	0.398748078	long	1	low	0	2754
11	pen_pan	0.398748078	long	0	low	1	3036
11	pen_pan	0.398748078	long	1	low	0	2444
11	pen_pan	0.398748078	long	3	low	0	2917
11	pen_pan	0.398748078	long	2	low	0	2506
11	pen_pan	0.398748078	long	1	low	0	2351
11	pen_pan	0.398748078	long	0	low	1	2452
12	pedal_paddle	0.712038849	short	0	mid	1	2242
12	pedal_paddle	0.712038849	short	1	mid	0	2208
12	pedal_paddle	0.712038849	short	2	mid	0	2789
12	pedal_paddle	0.712038849	short	3	mid	0	2575
12	pedal_paddle	0.712038849	short	1	mid	0	2108
12	pedal_paddle	0.712038849	short	0	mid	1	2472
12	pedal_paddle	0.712038849	short	1	mid	0	2170
12	pedal_paddle	0.712038849	short	2	mid	0	2350
12	pedal_paddle	0.712038849	short	3	mid	0	4521
12	pedal_paddle	0.712038849	short	2	mid	0	2732
12	pedal_paddle	0.712038849	short	1	mid	0	2308
12	pedal_paddle	0.712038849	short	0	mid	1	2372
12	pedal_paddle	0.712038849	short	1	mid	0	2435
12	pedal_paddle	0.712038849	short	2	mid	0	2255
12	pedal_paddle	0.712038849	short	3	mid	0	2190
12	pedal_paddle	0.712038849	short	3	mid	0	3156
12	pedal_paddle	0.712038849	short	2	mid	0	1979
12	pedal_paddle	0.712038849	short	1	mid	0	2156
12	pedal_paddle	0.712038849	short	0	mid	1	1998
12	pedal_paddle	0.712038849	short	1	mid	0	2426
12	pedal_paddle	0.712038849	short	2	mid	1	2774
12	pedal_paddle	0.712038849	short	3	mid	0	1978
12	pedal_paddle	0.712038849	short	3	mid	1	1947
12	pedal_paddle	0.712038849	short	2	mid	0	2861
12	pedal_paddle	0.712038849	short	1	mid	1	2380
12	pedal_paddle	0.712038849	short	0	mid	1	2982
12	pedal_paddle	0.712038849	short	1	mid	0	2125
12	pedal_paddle	0.712038849	short	2	mid	0	2638
12	pedal_paddle	0.712038849	short	3	mid	0	2577
12	pedal_paddle	0.712038849	short	3	mid	0	2100
12	pedal_paddle	0.712038849	short	2	mid	0	2192
12	pedal_paddle	0.712038849	short	1	mid	0	2557
12	pedal_paddle	0.712038849	short	0	mid	1	3605
12	pedal_paddle	0.712038849	short	1	mid	0	3242
12	pedal_paddle	0.712038849	short	2	mid	0	2239
12	pedal_paddle	0.712038849	short	3	mid	0	2215
12	pedal_paddle	0.712038849	short	3	mid	1	2688
12	pedal_paddle	0.712038849	short	2	mid	1	2076
12	pedal_paddle	0.712038849	short	1	mid	0	5327
12	pedal_paddle	0.712038849	short	0	mid	1	2044
12	pedal_paddle	0.712038849	short	1	mid	0	2368
12	pedal_paddle	0.712038849	short	2	mid	0	1972
12	pedal_paddle	0.712038849	short	3	mid	1	2104
12	pedal_paddle	0.712038849	short	3	mid	1	2614
12	pedal_paddle	0.712038849	short	2	mid	1	2244
12	pedal_paddle	0.712038849	short	1	mid	1	2212
12	pedal_paddle	0.712038849	short	0	mid	1	2374
12	pedal_paddle	0.712038849	short	1	mid	1	2077
12	pedal_paddle	0.712038849	short	2	mid	0	2139
12	pedal_paddle	0.712038849	short	3	mid	0	2323
12	pedal_paddle	0.712038849	short	3	mid	1	2134
12	pedal_paddle	0.712038849	short	2	mid	0	2402
12	pedal_paddle	0.712038849	short	1	mid	1	4298
12	pedal_paddle	0.712038849	short	0	mid	1	2394
12	pedal_paddle	0.712038849	short	1	mid	0	2635
12	pedal_paddle	0.712038849	short	2	mid	0	2843
12	pedal_paddle	0.712038849	short	3	mid	1	2469
12	pedal_paddle	0.712038849	short	2	mid	0	2233
12	pedal_paddle	0.712038849	short	1	mid	1	2068
12	pedal_paddle	0.712038849	short	0	mid	1	3057
12	pedal_paddle	0.712038849	short	1	mid	0	2205
12	pedal_paddle	0.712038849	short	3	mid	0	2016
12	pedal_paddle	0.712038849	short	2	mid	0	2247
12	pedal_paddle	0.712038849	short	1	mid	0	2145
12	pedal_paddle	0.712038849	short	0	mid	1	2139
12	pedal_paddle	0.712038849	middle	0	mid	1	2359
12	pedal_paddle	0.712038849	middle	1	mid	0	2069
12	pedal_paddle	0.712038849	middle	2	mid	0	2375
12	pedal_paddle	0.712038849	middle	3	mid	0	3006
12	pedal_paddle	0.712038849	middle	1	mid	0	2423
12	pedal_paddle	0.712038849	middle	0	mid	1	2417
12	pedal_paddle	0.712038849	middle	1	mid	0	2224
12	pedal_paddle	0.712038849	middle	2	mid	0	2731
12	pedal_paddle	0.712038849	middle	3	mid	1	2684
12	pedal_paddle	0.712038849	middle	2	mid	0	4336
12	pedal_paddle	0.712038849	middle	1	mid	0	3384
12	pedal_paddle	0.712038849	middle	0	mid	1	2852
12	pedal_paddle	0.712038849	middle	1	mid	0	2460
12	pedal_paddle	0.712038849	middle	2	mid	0	2539
12	pedal_paddle	0.712038849	middle	3	mid	1	3450
12	pedal_paddle	0.712038849	middle	3	mid	0	4148
12	pedal_paddle	0.712038849	middle	2	mid	0	2186
12	pedal_paddle	0.712038849	middle	1	mid	0	2085
12	pedal_paddle	0.712038849	middle	0	mid	1	2200
12	pedal_paddle	0.712038849	middle	1	mid	0	2540
12	pedal_paddle	0.712038849	middle	2	mid	0	2623
12	pedal_paddle	0.712038849	middle	3	mid	1	2694
12	pedal_paddle	0.712038849	middle	3	mid	1	2481
12	pedal_paddle	0.712038849	middle	2	mid	1	2248
12	pedal_paddle	0.712038849	middle	1	mid	1	2830
12	pedal_paddle	0.712038849	middle	0	mid	1	2976
12	pedal_paddle	0.712038849	middle	1	mid	0	2473
12	pedal_paddle	0.712038849	middle	2	mid	0	2454
12	pedal_paddle	0.712038849	middle	3	mid	1	2605
12	pedal_paddle	0.712038849	middle	3	mid	1	2488
12	pedal_paddle	0.712038849	middle	2	mid	1	3141
12	pedal_paddle	0.712038849	middle	1	mid	0	2534
12	pedal_paddle	0.712038849	middle	0	mid	1	2640
12	pedal_paddle	0.712038849	middle	1	mid	0	2425
12	pedal_paddle	0.712038849	middle	2	mid	1	2329
12	pedal_paddle	0.712038849	middle	3	mid	1	2436
12	pedal_paddle	0.712038849	middle	3	mid	0	2483
12	pedal_paddle	0.712038849	middle	2	mid	1	2760
12	pedal_paddle	0.712038849	middle	1	mid	0	2092
12	pedal_paddle	0.712038849	middle	0	mid	1	3701
12	pedal_paddle	0.712038849	middle	1	mid	1	2946
12	pedal_paddle	0.712038849	middle	2	mid	1	5107
12	pedal_paddle	0.712038849	middle	3	mid	1	2204
12	pedal_paddle	0.712038849	middle	3	mid	1	2398
12	pedal_paddle	0.712038849	middle	2	mid	1	2859
12	pedal_paddle	0.712038849	middle	1	mid	1	2275
12	pedal_paddle	0.712038849	middle	0	mid	1	3113
12	pedal_paddle	0.712038849	middle	1	mid	1	2214
12	pedal_paddle	0.712038849	middle	2	mid	0	2563
12	pedal_paddle	0.712038849	middle	3	mid	1	2320
12	pedal_paddle	0.712038849	middle	3	mid	1	3039
12	pedal_paddle	0.712038849	middle	2	mid	1	2747
12	pedal_paddle	0.712038849	middle	1	mid	0	2752
12	pedal_paddle	0.712038849	middle	0	mid	1	2236
12	pedal_paddle	0.712038849	middle	1	mid	0	2897
12	pedal_paddle	0.712038849	middle	2	mid	1	3470
12	pedal_paddle	0.712038849	middle	3	mid	1	2731
12	pedal_paddle	0.712038849	middle	2	mid	0	2401
12	pedal_paddle	0.712038849	middle	1	mid	0	3688
12	pedal_paddle	0.712038849	middle	0	mid	1	2200
12	pedal_paddle	0.712038849	middle	1	mid	0	3500
12	pedal_paddle	0.712038849	middle	3	mid	0	2278
12	pedal_paddle	0.712038849	middle	2	mid	0	2359
12	pedal_paddle	0.712038849	middle	1	mid	0	2278
12	pedal_paddle	0.712038849	middle	0	mid	1	2395
12	pedal_paddle	0.712038849	long	0	mid	1	2311
12	pedal_paddle	0.712038849	long	1	mid	0	3204
12	pedal_paddle	0.712038849	long	2	mid	0	2274
12	pedal_paddle	0.712038849	long	3	mid	0	2347
12	pedal_paddle	0.712038849	long	1	mid	0	3319
12	pedal_paddle	0.712038849	long	0	mid	1	2180
12	pedal_paddle	0.712038849	long	1	mid	0	2646
12	pedal_paddle	0.712038849	long	2	mid	0	2121
12	pedal_paddle	0.712038849	long	3	mid	0	2851
12	pedal_paddle	0.712038849	long	2	mid	0	4568
12	pedal_paddle	0.712038849	long	1	mid	0	2643
12	pedal_paddle	0.712038849	long	0	mid	1	2466
12	pedal_paddle	0.712038849	long	1	mid	0	2298
12	pedal_paddle	0.712038849	long	2	mid	0	2350
12	pedal_paddle	0.712038849	long	3	mid	1	2329
12	pedal_paddle	0.712038849	long	3	mid	0	2297
12	pedal_paddle	0.712038849	long	2	mid	0	2349
12	pedal_paddle	0.712038849	long	1	mid	0	6349
12	pedal_paddle	0.712038849	long	0	mid	1	5814
12	pedal_paddle	0.712038849	long	1	mid	0	2510
12	pedal_paddle	0.712038849	long	2	mid	0	2804
12	pedal_paddle	0.712038849	long	3	mid	1	2288
12	pedal_paddle	0.712038849	long	3	mid	0	2294
12	pedal_paddle	0.712038849	long	2	mid	0	4349
12	pedal_paddle	0.712038849	long	1	mid	0	2915
12	pedal_paddle	0.712038849	long	0	mid	1	2794
12	pedal_paddle	0.712038849	long	1	mid	0	3089
12	pedal_paddle	0.712038849	long	2	mid	0	2413
12	pedal_paddle	0.712038849	long	3	mid	1	2445
12	pedal_paddle	0.712038849	long	3	mid	0	2678
12	pedal_paddle	0.712038849	long	2	mid	0	2329
12	pedal_paddle	0.712038849	long	1	mid	0	2278
12	pedal_paddle	0.712038849	long	0	mid	1	3624
12	pedal_paddle	0.712038849	long	1	mid	0	2342
12	pedal_paddle	0.712038849	long	2	mid	1	2984
12	pedal_paddle	0.712038849	long	3	mid	1	2266
12	pedal_paddle	0.712038849	long	3	mid	0	2423
12	pedal_paddle	0.712038849	long	2	mid	1	2465
12	pedal_paddle	0.712038849	long	1	mid	0	2358
12	pedal_paddle	0.712038849	long	0	mid	1	2455
12	pedal_paddle	0.712038849	long	1	mid	0	2504
12	pedal_paddle	0.712038849	long	2	mid	0	2376
12	pedal_paddle	0.712038849	long	3	mid	1	2113
12	pedal_paddle	0.712038849	long	3	mid	1	2345
12	pedal_paddle	0.712038849	long	2	mid	0	2339
12	pedal_paddle	0.712038849	long	1	mid	0	1952
12	pedal_paddle	0.712038849	long	0	mid	1	3501
12	pedal_paddle	0.712038849	long	1	mid	0	2619
12	pedal_paddle	0.712038849	long	2	mid	0	2551
12	pedal_paddle	0.712038849	long	3	mid	0	3046
12	pedal_paddle	0.712038849	long	3	mid	0	2469
12	pedal_paddle	0.712038849	long	2	mid	1	3637
12	pedal_paddle	0.712038849	long	1	mid	0	2496
12	pedal_paddle	0.712038849	long	0	mid	1	2274
12	pedal_paddle	0.712038849	long	1	mid	0	2846
12	pedal_paddle	0.712038849	long	2	mid	0	3607
12	pedal_paddle	0.712038849	long	3	mid	1	2545
12	pedal_paddle	0.712038849	long	2	mid	0	2256
12	pedal_paddle	0.712038849	long	1	mid	0	2484
12	pedal_paddle	0.712038849	long	0	mid	1	2336
12	pedal_paddle	0.712038849	long	1	mid	0	3127
12	pedal_paddle	0.712038849	long	3	mid	1	2925
12	pedal_paddle	0.712038849	long	2	mid	0	3174
12	pedal_paddle	0.712038849	long	1	mid	0	3130
12	pedal_paddle	0.712038849	long	0	mid	1	2535
12	pen_pan	0.712038849	short	0	mid	1	2237
12	pen_pan	0.712038849	short	1	mid	0	2491
12	pen_pan	0.712038849	short	2	mid	0	2964
12	pen_pan	0.712038849	short	3	mid	0	2269
12	pen_pan	0.712038849	short	1	mid	0	2621
12	pen_pan	0.712038849	short	0	mid	1	2732
12	pen_pan	0.712038849	short	1	mid	0	2319
12	pen_pan	0.712038849	short	2	mid	0	2350
12	pen_pan	0.712038849	short	3	mid	0	2251
12	pen_pan	0.712038849	short	2	mid	0	2056
12	pen_pan	0.712038849	short	1	mid	0	2279
12	pen_pan	0.712038849	short	0	mid	1	2916
12	pen_pan	0.712038849	short	1	mid	0	2122
12	pen_pan	0.712038849	short	2	mid	0	3106
12	pen_pan	0.712038849	short	3	mid	0	2588
12	pen_pan	0.712038849	short	3	mid	0	2289
12	pen_pan	0.712038849	short	2	mid	0	2208
12	pen_pan	0.712038849	short	1	mid	0	2582
12	pen_pan	0.712038849	short	0	mid	1	2152
12	pen_pan	0.712038849	short	1	mid	0	2527
12	pen_pan	0.712038849	short	2	mid	1	3846
12	pen_pan	0.712038849	short	3	mid	1	3501
12	pen_pan	0.712038849	short	3	mid	0	2883
12	pen_pan	0.712038849	short	2	mid	0	2316
12	pen_pan	0.712038849	short	1	mid	1	2058
12	pen_pan	0.712038849	short	0	mid	1	1998
12	pen_pan	0.712038849	short	1	mid	0	2399
12	pen_pan	0.712038849	short	2	mid	0	2736
12	pen_pan	0.712038849	short	3	mid	0	3402
12	pen_pan	0.712038849	short	3	mid	0	2671
12	pen_pan	0.712038849	short	2	mid	0	2473
12	pen_pan	0.712038849	short	1	mid	0	2917
12	pen_pan	0.712038849	short	0	mid	1	2164
12	pen_pan	0.712038849	short	1	mid	1	2175
12	pen_pan	0.712038849	short	2	mid	1	2276
12	pen_pan	0.712038849	short	3	mid	1	2888
12	pen_pan	0.712038849	short	3	mid	1	2278
12	pen_pan	0.712038849	short	2	mid	1	2744
12	pen_pan	0.712038849	short	1	mid	0	2568
12	pen_pan	0.712038849	short	0	mid	1	2469
12	pen_pan	0.712038849	short	1	mid	0	2375
12	pen_pan	0.712038849	short	2	mid	1	2098
12	pen_pan	0.712038849	short	3	mid	0	2479
12	pen_pan	0.712038849	short	3	mid	1	2724
12	pen_pan	0.712038849	short	2	mid	0	2130
12	pen_pan	0.712038849	short	1	mid	0	2242
12	pen_pan	0.712038849	short	0	mid	1	3097
12	pen_pan	0.712038849	short	1	mid	0	2976
12	pen_pan	0.712038849	short	2	mid	0	2967
12	pen_pan	0.712038849	short	3	mid	1	2730
12	pen_pan	0.712038849	short	3	mid	1	3558
12	pen_pan	0.712038849	short	2	mid	0	2017
12	pen_pan	0.712038849	short	1	mid	0	2131
12	pen_pan	0.712038849	short	0	mid	1	2698
12	pen_pan	0.712038849	short	1	mid	0	2412
12	pen_pan	0.712038849	short	2	mid	0	2375
12	pen_pan	0.712038849	short	3	mid	0	2322
12	pen_pan	0.712038849	short	2	mid	1	2721
12	pen_pan	0.712038849	short	1	mid	0	5608
12	pen_pan	0.712038849	short	0	mid	1	3077
12	pen_pan	0.712038849	short	1	mid	0	2538
12	pen_pan	0.712038849	short	3	mid	1	2927
12	pen_pan	0.712038849	short	2	mid	0	2410
12	pen_pan	0.712038849	short	1	mid	1	3060
12	pen_pan	0.712038849	short	0	mid	1	2437
12	pen_pan	0.712038849	middle	0	mid	1	2396
12	pen_pan	0.712038849	middle	1	mid	0	2443
12	pen_pan	0.712038849	middle	2	mid	0	4127
12	pen_pan	0.712038849	middle	3	mid	0	2273
12	pen_pan	0.712038849	middle	1	mid	0	2092
12	pen_pan	0.712038849	middle	0	mid	1	2596
12	pen_pan	0.712038849	middle	1	mid	0	2816
12	pen_pan	0.712038849	middle	2	mid	0	2284
12	pen_pan	0.712038849	middle	3	mid	0	3119
12	pen_pan	0.712038849	middle	2	mid	0	2494
12	pen_pan	0.712038849	middle	1	mid	0	2401
12	pen_pan	0.712038849	middle	0	mid	1	3464
12	pen_pan	0.712038849	middle	1	mid	0	2793
12	pen_pan	0.712038849	middle	2	mid	0	2561
12	pen_pan	0.712038849	middle	3	mid	0	2641
12	pen_pan	0.712038849	middle	3	mid	1	2639
12	pen_pan	0.712038849	middle	2	mid	0	2471
12	pen_pan	0.712038849	middle	1	mid	0	2358
12	pen_pan	0.712038849	middle	0	mid	1	2207
12	pen_pan	0.712038849	middle	1	mid	0	2666
12	pen_pan	0.712038849	middle	2	mid	0	2189
12	pen_pan	0.712038849	middle	3	mid	0	2229
12	pen_pan	0.712038849	middle	3	mid	0	2300
12	pen_pan	0.712038849	middle	2	mid	0	2406
12	pen_pan	0.712038849	middle	1	mid	0	2804
12	pen_pan	0.712038849	middle	0	mid	1	4850
12	pen_pan	0.712038849	middle	1	mid	0	2442
12	pen_pan	0.712038849	middle	2	mid	0	2225
12	pen_pan	0.712038849	middle	3	mid	0	2273
12	pen_pan	0.712038849	middle	3	mid	0	2140
12	pen_pan	0.712038849	middle	2	mid	0	2618
12	pen_pan	0.712038849	middle	1	mid	0	2193
12	pen_pan	0.712038849	middle	0	mid	1	2283
12	pen_pan	0.712038849	middle	1	mid	0	2282
12	pen_pan	0.712038849	middle	2	mid	0	3635
12	pen_pan	0.712038849	middle	3	mid	1	2605
12	pen_pan	0.712038849	middle	3	mid	0	2204
12	pen_pan	0.712038849	middle	2	mid	1	2265
12	pen_pan	0.712038849	middle	1	mid	1	2536
12	pen_pan	0.712038849	middle	0	mid	1	2549
12	pen_pan	0.712038849	middle	1	mid	0	2541
12	pen_pan	0.712038849	middle	2	mid	0	2259
12	pen_pan	0.712038849	middle	3	mid	1	2735
12	pen_pan	0.712038849	middle	3	mid	0	2611
12	pen_pan	0.712038849	middle	2	mid	1	2324
12	pen_pan	0.712038849	middle	1	mid	0	2328
12	pen_pan	0.712038849	middle	0	mid	0	2483
12	pen_pan	0.712038849	middle	1	mid	0	2420
12	pen_pan	0.712038849	middle	2	mid	0	2365
12	pen_pan	0.712038849	middle	3	mid	0	2610
12	pen_pan	0.712038849	middle	3	mid	1	2161
12	pen_pan	0.712038849	middle	2	mid	0	2533
12	pen_pan	0.712038849	middle	1	mid	0	2719
12	pen_pan	0.712038849	middle	0	mid	1	2129
12	pen_pan	0.712038849	middle	1	mid	0	2237
12	pen_pan	0.712038849	middle	2	mid	1	2574
12	pen_pan	0.712038849	middle	3	mid	0	2311
12	pen_pan	0.712038849	middle	2	mid	0	2286
12	pen_pan	0.712038849	middle	1	mid	0	6601
12	pen_pan	0.712038849	middle	0	mid	1	2558
12	pen_pan	0.712038849	middle	1	mid	0	2641
12	pen_pan	0.712038849	middle	3	mid	1	2522
12	pen_pan	0.712038849	middle	2	mid	1	2165
12	pen_pan	0.712038849	middle	1	mid	0	4164
12	pen_pan	0.712038849	middle	0	mid	1	2303
12	pen_pan	0.712038849	long	0	mid	1	2571
12	pen_pan	0.712038849	long	1	mid	0	3576
12	pen_pan	0.712038849	long	2	mid	0	2315
12	pen_pan	0.712038849	long	3	mid	0	4920
12	pen_pan	0.712038849	long	1	mid	0	3061
12	pen_pan	0.712038849	long	0	mid	1	2448
12	pen_pan	0.712038849	long	1	mid	0	3106
12	pen_pan	0.712038849	long	2	mid	0	2485
12	pen_pan	0.712038849	long	3	mid	1	3425
12	pen_pan	0.712038849	long	2	mid	1	5243
12	pen_pan	0.712038849	long	1	mid	0	2750
12	pen_pan	0.712038849	long	0	mid	1	2361
12	pen_pan	0.712038849	long	1	mid	0	4024
12	pen_pan	0.712038849	long	2	mid	0	2842
12	pen_pan	0.712038849	long	3	mid	1	2745
12	pen_pan	0.712038849	long	3	mid	0	3102
12	pen_pan	0.712038849	long	2	mid	0	2900
12	pen_pan	0.712038849	long	1	mid	0	2612
12	pen_pan	0.712038849	long	0	mid	1	2524
12	pen_pan	0.712038849	long	1	mid	0	3026
12	pen_pan	0.712038849	long	2	mid	0	906
12	pen_pan	0.712038849	long	3	mid	0	3169
12	pen_pan	0.712038849	long	3	mid	0	2425
12	pen_pan	0.712038849	long	2	mid	0	2800
12	pen_pan	0.712038849	long	1	mid	0	4465
12	pen_pan	0.712038849	long	0	mid	1	3378
12	pen_pan	0.712038849	long	1	mid	0	2267
12	pen_pan	0.712038849	long	2	mid	0	2362
12	pen_pan	0.712038849	long	3	mid	1	2498
12	pen_pan	0.712038849	long	3	mid	0	2420
12	pen_pan	0.712038849	long	2	mid	1	5112
12	pen_pan	0.712038849	long	1	mid	0	2301
12	pen_pan	0.712038849	long	0	mid	1	2317
12	pen_pan	0.712038849	long	1	mid	0	2244
12	pen_pan	0.712038849	long	2	mid	0	2907
12	pen_pan	0.712038849	long	3	mid	0	3182
12	pen_pan	0.712038849	long	3	mid	0	2499
12	pen_pan	0.712038849	long	2	mid	0	4163
12	pen_pan	0.712038849	long	1	mid	0	3387
12	pen_pan	0.712038849	long	0	mid	1	2269
12	pen_pan	0.712038849	long	1	mid	0	2284
12	pen_pan	0.712038849	long	2	mid	0	2503
12	pen_pan	0.712038849	long	3	mid	0	2496
12	pen_pan	0.712038849	long	3	mid	0	2609
12	pen_pan	0.712038849	long	2	mid	0	2495
12	pen_pan	0.712038849	long	1	mid	0	2379
12	pen_pan	0.712038849	long	0	mid	1	2309
12	pen_pan	0.712038849	long	1	mid	0	2840
12	pen_pan	0.712038849	long	2	mid	1	2644
12	pen_pan	0.712038849	long	3	mid	1	3104
12	pen_pan	0.712038849	long	3	mid	1	2492
12	pen_pan	0.712038849	long	2	mid	0	2593
12	pen_pan	0.712038849	long	1	mid	1	2479
12	pen_pan	0.712038849	long	0	mid	1	4343
12	pen_pan	0.712038849	long	1	mid	0	3090
12	pen_pan	0.712038849	long	2	mid	0	2305
12	pen_pan	0.712038849	long	3	mid	1	3059
12	pen_pan	0.712038849	long	2	mid	0	2535
12	pen_pan	0.712038849	long	1	mid	0	2325
12	pen_pan	0.712038849	long	0	mid	1	2661
12	pen_pan	0.712038849	long	1	mid	0	2503
12	pen_pan	0.712038849	long	3	mid	0	2429
12	pen_pan	0.712038849	long	2	mid	0	3094
12	pen_pan	0.712038849	long	1	mid	0	2353
12	pen_pan	0.712038849	long	0	mid	1	2382
13	pedal_paddle	0.695892061	short	0	mid	1	3299
13	pedal_paddle	0.695892061	short	1	mid	0	2404
13	pedal_paddle	0.695892061	short	2	mid	0	3078
13	pedal_paddle	0.695892061	short	3	mid	0	2165
13	pedal_paddle	0.695892061	short	1	mid	0	3536
13	pedal_paddle	0.695892061	short	0	mid	1	2900
13	pedal_paddle	0.695892061	short	1	mid	0	2252
13	pedal_paddle	0.695892061	short	2	mid	0	3114
13	pedal_paddle	0.695892061	short	3	mid	0	4122
13	pedal_paddle	0.695892061	short	2	mid	0	2551
13	pedal_paddle	0.695892061	short	1	mid	0	2948
13	pedal_paddle	0.695892061	short	0	mid	1	2968
13	pedal_paddle	0.695892061	short	1	mid	0	2280
13	pedal_paddle	0.695892061	short	2	mid	0	5422
13	pedal_paddle	0.695892061	short	3	mid	0	5192
13	pedal_paddle	0.695892061	short	3	mid	0	3597
13	pedal_paddle	0.695892061	short	2	mid	1	3884
13	pedal_paddle	0.695892061	short	1	mid	0	2427
13	pedal_paddle	0.695892061	short	0	mid	1	2331
13	pedal_paddle	0.695892061	short	1	mid	0	3267
13	pedal_paddle	0.695892061	short	2	mid	0	2794
13	pedal_paddle	0.695892061	short	3	mid	0	5540
13	pedal_paddle	0.695892061	short	3	mid	0	2557
13	pedal_paddle	0.695892061	short	2	mid	0	2327
13	pedal_paddle	0.695892061	short	1	mid	0	3969
13	pedal_paddle	0.695892061	short	0	mid	1	2869
13	pedal_paddle	0.695892061	short	1	mid	0	2723
13	pedal_paddle	0.695892061	short	2	mid	0	2275
13	pedal_paddle	0.695892061	short	3	mid	1	2346
13	pedal_paddle	0.695892061	short	3	mid	0	2460
13	pedal_paddle	0.695892061	short	2	mid	1	3294
13	pedal_paddle	0.695892061	short	1	mid	0	2846
13	pedal_paddle	0.695892061	short	0	mid	1	2693
13	pedal_paddle	0.695892061	short	1	mid	0	3212
13	pedal_paddle	0.695892061	short	2	mid	1	3750
13	pedal_paddle	0.695892061	short	3	mid	1	2240
13	pedal_paddle	0.695892061	short	3	mid	0	2563
13	pedal_paddle	0.695892061	short	2	mid	0	2589
13	pedal_paddle	0.695892061	short	1	mid	0	2387
13	pedal_paddle	0.695892061	short	0	mid	1	3039
13	pedal_paddle	0.695892061	short	1	mid	0	2797
13	pedal_paddle	0.695892061	short	2	mid	0	5130
13	pedal_paddle	0.695892061	short	3	mid	0	2308
13	pedal_paddle	0.695892061	short	3	mid	0	3113
13	pedal_paddle	0.695892061	short	2	mid	1	2395
13	pedal_paddle	0.695892061	short	1	mid	0	2628
13	pedal_paddle	0.695892061	short	0	mid	1	2545
13	pedal_paddle	0.695892061	short	1	mid	1	3249
13	pedal_paddle	0.695892061	short	2	mid	1	4701
13	pedal_paddle	0.695892061	short	3	mid	1	2268
13	pedal_paddle	0.695892061	short	3	mid	0	2842
13	pedal_paddle	0.695892061	short	2	mid	1	2336
13	pedal_paddle	0.695892061	short	1	mid	0	2322
13	pedal_paddle	0.695892061	short	0	mid	1	2378
13	pedal_paddle	0.695892061	short	1	mid	0	2256
13	pedal_paddle	0.695892061	short	2	mid	0	2907
13	pedal_paddle	0.695892061	short	3	mid	1	2940
13	pedal_paddle	0.695892061	short	2	mid	1	2450
13	pedal_paddle	0.695892061	short	1	mid	0	2481
13	pedal_paddle	0.695892061	short	0	mid	1	2486
13	pedal_paddle	0.695892061	short	1	mid	0	2625
13	pedal_paddle	0.695892061	short	3	mid	0	2292
13	pedal_paddle	0.695892061	short	2	mid	0	2359
13	pedal_paddle	0.695892061	short	1	mid	0	2646
13	pedal_paddle	0.695892061	short	0	mid	1	2999
13	pedal_paddle	0.695892061	middle	0	mid	1	3137
13	pedal_paddle	0.695892061	middle	1	mid	0	2455
13	pedal_paddle	0.695892061	middle	2	mid	0	2855
13	pedal_paddle	0.695892061	middle	3	mid	0	2419
13	pedal_paddle	0.695892061	middle	1	mid	0	2637
13	pedal_paddle	0.695892061	middle	0	mid	1	2894
13	pedal_paddle	0.695892061	middle	1	mid	0	2554
13	pedal_paddle	0.695892061	middle	2	mid	0	2470
13	pedal_paddle	0.695892061	middle	3	mid	0	2662
13	pedal_paddle	0.695892061	middle	2	mid	0	2718
13	pedal_paddle	0.695892061	middle	1	mid	1	2419
13	pedal_paddle	0.695892061	middle	0	mid	1	2566
13	pedal_paddle	0.695892061	middle	1	mid	1	3357
13	pedal_paddle	0.695892061	middle	2	mid	0	2569
13	pedal_paddle	0.695892061	middle	3	mid	0	2993
13	pedal_paddle	0.695892061	middle	3	mid	1	2406
13	pedal_paddle	0.695892061	middle	2	mid	1	3627
13	pedal_paddle	0.695892061	middle	1	mid	0	2372
13	pedal_paddle	0.695892061	middle	0	mid	1	2520
13	pedal_paddle	0.695892061	middle	1	mid	0	2403
13	pedal_paddle	0.695892061	middle	2	mid	1	2819
13	pedal_paddle	0.695892061	middle	3	mid	1	4564
13	pedal_paddle	0.695892061	middle	3	mid	1	4050
13	pedal_paddle	0.695892061	middle	2	mid	0	2446
13	pedal_paddle	0.695892061	middle	1	mid	0	3167
13	pedal_paddle	0.695892061	middle	0	mid	1	2455
13	pedal_paddle	0.695892061	middle	1	mid	0	3490
13	pedal_paddle	0.695892061	middle	2	mid	0	4252
13	pedal_paddle	0.695892061	middle	3	mid	1	2637
13	pedal_paddle	0.695892061	middle	3	mid	1	2740
13	pedal_paddle	0.695892061	middle	2	mid	0	2721
13	pedal_paddle	0.695892061	middle	1	mid	0	3005
13	pedal_paddle	0.695892061	middle	0	mid	1	3285
13	pedal_paddle	0.695892061	middle	1	mid	0	4034
13	pedal_paddle	0.695892061	middle	2	mid	1	2437
13	pedal_paddle	0.695892061	middle	3	mid	1	2775
13	pedal_paddle	0.695892061	middle	3	mid	1	2473
13	pedal_paddle	0.695892061	middle	2	mid	0	2692
13	pedal_paddle	0.695892061	middle	1	mid	0	2927
13	pedal_paddle	0.695892061	middle	0	mid	1	2728
13	pedal_paddle	0.695892061	middle	1	mid	0	2516
13	pedal_paddle	0.695892061	middle	2	mid	0	3956
13	pedal_paddle	0.695892061	middle	3	mid	1	4525
13	pedal_paddle	0.695892061	middle	3	mid	1	2493
13	pedal_paddle	0.695892061	middle	2	mid	0	2926
13	pedal_paddle	0.695892061	middle	1	mid	1	2805
13	pedal_paddle	0.695892061	middle	0	mid	1	2595
13	pedal_paddle	0.695892061	middle	1	mid	0	2511
13	pedal_paddle	0.695892061	middle	2	mid	0	2583
13	pedal_paddle	0.695892061	middle	3	mid	1	5510
13	pedal_paddle	0.695892061	middle	3	mid	0	2433
13	pedal_paddle	0.695892061	middle	2	mid	1	2624
13	pedal_paddle	0.695892061	middle	1	mid	0	4678
13	pedal_paddle	0.695892061	middle	0	mid	1	2536
13	pedal_paddle	0.695892061	middle	1	mid	1	3674
13	pedal_paddle	0.695892061	middle	2	mid	0	2571
13	pedal_paddle	0.695892061	middle	3	mid	1	3884
13	pedal_paddle	0.695892061	middle	2	mid	0	2669
13	pedal_paddle	0.695892061	middle	1	mid	0	2767
13	pedal_paddle	0.695892061	middle	0	mid	1	2508
13	pedal_paddle	0.695892061	middle	1	mid	0	3511
13	pedal_paddle	0.695892061	middle	3	mid	0	2729
13	pedal_paddle	0.695892061	middle	2	mid	0	2534
13	pedal_paddle	0.695892061	middle	1	mid	0	2627
13	pedal_paddle	0.695892061	middle	0	mid	1	2501
13	pedal_paddle	0.695892061	long	0	mid	1	2460
13	pedal_paddle	0.695892061	long	1	mid	0	2541
13	pedal_paddle	0.695892061	long	2	mid	0	2869
13	pedal_paddle	0.695892061	long	3	mid	0	2721
13	pedal_paddle	0.695892061	long	1	mid	0	2420
13	pedal_paddle	0.695892061	long	0	mid	1	2430
13	pedal_paddle	0.695892061	long	1	mid	0	2566
13	pedal_paddle	0.695892061	long	2	mid	0	2414
13	pedal_paddle	0.695892061	long	3	mid	0	2498
13	pedal_paddle	0.695892061	long	2	mid	1	2353
13	pedal_paddle	0.695892061	long	1	mid	0	2553
13	pedal_paddle	0.695892061	long	0	mid	1	2560
13	pedal_paddle	0.695892061	long	1	mid	0	2501
13	pedal_paddle	0.695892061	long	2	mid	0	3180
13	pedal_paddle	0.695892061	long	3	mid	0	3160
13	pedal_paddle	0.695892061	long	3	mid	0	3538
13	pedal_paddle	0.695892061	long	2	mid	0	2593
13	pedal_paddle	0.695892061	long	1	mid	0	2665
13	pedal_paddle	0.695892061	long	0	mid	1	2503
13	pedal_paddle	0.695892061	long	1	mid	0	2318
13	pedal_paddle	0.695892061	long	2	mid	1	4202
13	pedal_paddle	0.695892061	long	3	mid	1	2982
13	pedal_paddle	0.695892061	long	3	mid	1	2617
13	pedal_paddle	0.695892061	long	2	mid	1	4315
13	pedal_paddle	0.695892061	long	1	mid	0	2600
13	pedal_paddle	0.695892061	long	0	mid	1	2424
13	pedal_paddle	0.695892061	long	1	mid	1	2721
13	pedal_paddle	0.695892061	long	2	mid	0	2923
13	pedal_paddle	0.695892061	long	3	mid	1	3694
13	pedal_paddle	0.695892061	long	3	mid	1	4460
13	pedal_paddle	0.695892061	long	2	mid	1	2874
13	pedal_paddle	0.695892061	long	1	mid	0	2578
13	pedal_paddle	0.695892061	long	0	mid	1	3223
13	pedal_paddle	0.695892061	long	1	mid	0	2823
13	pedal_paddle	0.695892061	long	2	mid	0	3544
13	pedal_paddle	0.695892061	long	3	mid	1	2553
13	pedal_paddle	0.695892061	long	3	mid	1	2472
13	pedal_paddle	0.695892061	long	2	mid	1	2534
13	pedal_paddle	0.695892061	long	1	mid	0	2721
13	pedal_paddle	0.695892061	long	0	mid	1	3163
13	pedal_paddle	0.695892061	long	1	mid	1	4766
13	pedal_paddle	0.695892061	long	2	mid	0	2764
13	pedal_paddle	0.695892061	long	3	mid	1	2700
13	pedal_paddle	0.695892061	long	3	mid	1	2639
13	pedal_paddle	0.695892061	long	2	mid	1	2518
13	pedal_paddle	0.695892061	long	1	mid	1	3064
13	pedal_paddle	0.695892061	long	0	mid	0	4473
13	pedal_paddle	0.695892061	long	1	mid	0	2682
13	pedal_paddle	0.695892061	long	2	mid	0	2434
13	pedal_paddle	0.695892061	long	3	mid	1	2480
13	pedal_paddle	0.695892061	long	3	mid	1	2704
13	pedal_paddle	0.695892061	long	2	mid	1	2492
13	pedal_paddle	0.695892061	long	1	mid	0	2444
13	pedal_paddle	0.695892061	long	0	mid	1	2463
13	pedal_paddle	0.695892061	long	1	mid	0	2364
13	pedal_paddle	0.695892061	long	2	mid	0	2355
13	pedal_paddle	0.695892061	long	3	mid	1	3102
13	pedal_paddle	0.695892061	long	2	mid	0	2431
13	pedal_paddle	0.695892061	long	1	mid	0	2475
13	pedal_paddle	0.695892061	long	0	mid	1	2439
13	pedal_paddle	0.695892061	long	1	mid	0	2328
13	pedal_paddle	0.695892061	long	3	mid	1	3318
13	pedal_paddle	0.695892061	long	2	mid	0	2433
13	pedal_paddle	0.695892061	long	1	mid	0	3173
13	pedal_paddle	0.695892061	long	0	mid	1	2442
13	pen_pan	0.695892061	short	0	mid	1	2649
13	pen_pan	0.695892061	short	1	mid	0	3153
13	pen_pan	0.695892061	short	2	mid	0	2719
13	pen_pan	0.695892061	short	3	mid	0	2622
13	pen_pan	0.695892061	short	1	mid	0	2688
13	pen_pan	0.695892061	short	0	mid	1	3158
13	pen_pan	0.695892061	short	1	mid	0	2563
13	pen_pan	0.695892061	short	2	mid	0	3100
13	pen_pan	0.695892061	short	3	mid	0	2441
13	pen_pan	0.695892061	short	2	mid	0	3633
13	pen_pan	0.695892061	short	1	mid	0	3339
13	pen_pan	0.695892061	short	0	mid	1	2998
13	pen_pan	0.695892061	short	1	mid	0	2762
13	pen_pan	0.695892061	short	2	mid	0	3654
13	pen_pan	0.695892061	short	3	mid	0	3445
13	pen_pan	0.695892061	short	3	mid	1	2277
13	pen_pan	0.695892061	short	2	mid	0	2655
13	pen_pan	0.695892061	short	1	mid	0	3254
13	pen_pan	0.695892061	short	0	mid	1	2543
13	pen_pan	0.695892061	short	1	mid	0	2822
13	pen_pan	0.695892061	short	2	mid	0	2585
13	pen_pan	0.695892061	short	3	mid	0	2480
13	pen_pan	0.695892061	short	3	mid	1	2533
13	pen_pan	0.695892061	short	2	mid	0	2642
13	pen_pan	0.695892061	short	1	mid	0	2602
13	pen_pan	0.695892061	short	0	mid	1	2940
13	pen_pan	0.695892061	short	1	mid	0	3412
13	pen_pan	0.695892061	short	2	mid	0	2614
13	pen_pan	0.695892061	short	3	mid	0	2671
13	pen_pan	0.695892061	short	3	mid	1	2434
13	pen_pan	0.695892061	short	2	mid	0	3056
13	pen_pan	0.695892061	short	1	mid	0	2444
13	pen_pan	0.695892061	short	0	mid	1	2932
13	pen_pan	0.695892061	short	1	mid	0	3593
13	pen_pan	0.695892061	short	2	mid	0	3210
13	pen_pan	0.695892061	short	3	mid	1	3192
13	pen_pan	0.695892061	short	3	mid	0	3081
13	pen_pan	0.695892061	short	2	mid	0	3487
13	pen_pan	0.695892061	short	1	mid	0	2740
13	pen_pan	0.695892061	short	0	mid	1	2715
13	pen_pan	0.695892061	short	1	mid	0	2783
13	pen_pan	0.695892061	short	2	mid	0	2786
13	pen_pan	0.695892061	short	3	mid	0	5543
13	pen_pan	0.695892061	short	3	mid	1	2355
13	pen_pan	0.695892061	short	2	mid	0	3325
13	pen_pan	0.695892061	short	1	mid	0	3277
13	pen_pan	0.695892061	short	0	mid	1	2759
13	pen_pan	0.695892061	short	1	mid	0	2661
13	pen_pan	0.695892061	short	2	mid	0	2724
13	pen_pan	0.695892061	short	3	mid	1	3058
13	pen_pan	0.695892061	short	3	mid	0	4289
13	pen_pan	0.695892061	short	2	mid	0	2752
13	pen_pan	0.695892061	short	1	mid	0	2756
13	pen_pan	0.695892061	short	0	mid	1	2621
13	pen_pan	0.695892061	short	1	mid	0	7329
13	pen_pan	0.695892061	short	2	mid	1	3510
13	pen_pan	0.695892061	short	3	mid	0	2879
13	pen_pan	0.695892061	short	2	mid	0	2784
13	pen_pan	0.695892061	short	1	mid	0	2428
13	pen_pan	0.695892061	short	0	mid	1	2258
13	pen_pan	0.695892061	short	1	mid	0	2831
13	pen_pan	0.695892061	short	3	mid	0	2806
13	pen_pan	0.695892061	short	2	mid	0	2689
13	pen_pan	0.695892061	short	1	mid	0	3559
13	pen_pan	0.695892061	short	0	mid	1	2724
13	pen_pan	0.695892061	middle	0	mid	1	3793
13	pen_pan	0.695892061	middle	1	mid	1	3352
13	pen_pan	0.695892061	middle	2	mid	0	2348
13	pen_pan	0.695892061	middle	3	mid	0	2353
13	pen_pan	0.695892061	middle	1	mid	0	3883
13	pen_pan	0.695892061	middle	0	mid	1	2676
13	pen_pan	0.695892061	middle	1	mid	0	2343
13	pen_pan	0.695892061	middle	2	mid	0	2674
13	pen_pan	0.695892061	middle	3	mid	0	2267
13	pen_pan	0.695892061	middle	2	mid	0	2353
13	pen_pan	0.695892061	middle	1	mid	0	2447
13	pen_pan	0.695892061	middle	0	mid	1	2292
13	pen_pan	0.695892061	middle	1	mid	0	5305
13	pen_pan	0.695892061	middle	2	mid	0	2434
13	pen_pan	0.695892061	middle	3	mid	0	2677
13	pen_pan	0.695892061	middle	3	mid	1	2335
13	pen_pan	0.695892061	middle	2	mid	0	3226
13	pen_pan	0.695892061	middle	1	mid	0	2279
13	pen_pan	0.695892061	middle	0	mid	1	2580
13	pen_pan	0.695892061	middle	1	mid	0	2590
13	pen_pan	0.695892061	middle	2	mid	0	3068
13	pen_pan	0.695892061	middle	3	mid	0	2296
13	pen_pan	0.695892061	middle	3	mid	1	2865
13	pen_pan	0.695892061	middle	2	mid	1	5578
13	pen_pan	0.695892061	middle	1	mid	1	3664
13	pen_pan	0.695892061	middle	0	mid	1	2597
13	pen_pan	0.695892061	middle	1	mid	0	3472
13	pen_pan	0.695892061	middle	2	mid	0	2595
13	pen_pan	0.695892061	middle	3	mid	0	2734
13	pen_pan	0.695892061	middle	3	mid	1	2735
13	pen_pan	0.695892061	middle	2	mid	0	2313
13	pen_pan	0.695892061	middle	1	mid	1	2932
13	pen_pan	0.695892061	middle	0	mid	1	2668
13	pen_pan	0.695892061	middle	1	mid	0	2532
13	pen_pan	0.695892061	middle	2	mid	1	6391
13	pen_pan	0.695892061	middle	3	mid	1	2516
13	pen_pan	0.695892061	middle	3	mid	1	2624
13	pen_pan	0.695892061	middle	2	mid	0	3383
13	pen_pan	0.695892061	middle	1	mid	0	2430
13	pen_pan	0.695892061	middle	0	mid	1	2423
13	pen_pan	0.695892061	middle	1	mid	0	2625
13	pen_pan	0.695892061	middle	2	mid	0	2802
13	pen_pan	0.695892061	middle	3	mid	1	3000
13	pen_pan	0.695892061	middle	3	mid	0	2617
13	pen_pan	0.695892061	middle	2	mid	1	3069
13	pen_pan	0.695892061	middle	1	mid	0	2538
13	pen_pan	0.695892061	middle	0	mid	1	2540
13	pen_pan	0.695892061	middle	1	mid	0	2542
13	pen_pan	0.695892061	middle	2	mid	0	2706
13	pen_pan	0.695892061	middle	3	mid	1	3580
13	pen_pan	0.695892061	middle	3	mid	0	4985
13	pen_pan	0.695892061	middle	2	mid	0	3336
13	pen_pan	0.695892061	middle	1	mid	0	2428
13	pen_pan	0.695892061	middle	0	mid	1	3487
13	pen_pan	0.695892061	middle	1	mid	1	4561
13	pen_pan	0.695892061	middle	2	mid	1	3728
13	pen_pan	0.695892061	middle	3	mid	1	3852
13	pen_pan	0.695892061	middle	2	mid	0	4164
13	pen_pan	0.695892061	middle	1	mid	0	3417
13	pen_pan	0.695892061	middle	0	mid	1	2845
13	pen_pan	0.695892061	middle	1	mid	0	3121
13	pen_pan	0.695892061	middle	3	mid	0	2444
13	pen_pan	0.695892061	middle	2	mid	0	2802
13	pen_pan	0.695892061	middle	1	mid	0	2656
13	pen_pan	0.695892061	middle	0	mid	1	3493
13	pen_pan	0.695892061	long	0	mid	1	2555
13	pen_pan	0.695892061	long	1	mid	0	2387
13	pen_pan	0.695892061	long	2	mid	0	2575
13	pen_pan	0.695892061	long	3	mid	0	2580
13	pen_pan	0.695892061	long	1	mid	0	3094
13	pen_pan	0.695892061	long	0	mid	1	2521
13	pen_pan	0.695892061	long	1	mid	0	2524
13	pen_pan	0.695892061	long	2	mid	0	2546
13	pen_pan	0.695892061	long	3	mid	1	2669
13	pen_pan	0.695892061	long	2	mid	0	2691
13	pen_pan	0.695892061	long	1	mid	0	2356
13	pen_pan	0.695892061	long	0	mid	1	2535
13	pen_pan	0.695892061	long	1	mid	1	2394
13	pen_pan	0.695892061	long	2	mid	1	2543
13	pen_pan	0.695892061	long	3	mid	1	3017
13	pen_pan	0.695892061	long	3	mid	1	3118
13	pen_pan	0.695892061	long	2	mid	0	2937
13	pen_pan	0.695892061	long	1	mid	0	3317
13	pen_pan	0.695892061	long	0	mid	1	2550
13	pen_pan	0.695892061	long	1	mid	1	2637
13	pen_pan	0.695892061	long	2	mid	0	3326
13	pen_pan	0.695892061	long	3	mid	1	2565
13	pen_pan	0.695892061	long	3	mid	1	3693
13	pen_pan	0.695892061	long	2	mid	1	3251
13	pen_pan	0.695892061	long	1	mid	0	2812
13	pen_pan	0.695892061	long	0	mid	1	2638
13	pen_pan	0.695892061	long	1	mid	0	2565
13	pen_pan	0.695892061	long	2	mid	1	2527
13	pen_pan	0.695892061	long	3	mid	1	2766
13	pen_pan	0.695892061	long	3	mid	1	2797
13	pen_pan	0.695892061	long	2	mid	1	2803
13	pen_pan	0.695892061	long	1	mid	0	2666
13	pen_pan	0.695892061	long	0	mid	1	4306
13	pen_pan	0.695892061	long	1	mid	0	3488
13	pen_pan	0.695892061	long	2	mid	0	2504
13	pen_pan	0.695892061	long	3	mid	1	2872
13	pen_pan	0.695892061	long	3	mid	1	2518
13	pen_pan	0.695892061	long	2	mid	0	3402
13	pen_pan	0.695892061	long	1	mid	0	2650
13	pen_pan	0.695892061	long	0	mid	1	2905
13	pen_pan	0.695892061	long	1	mid	0	2870
13	pen_pan	0.695892061	long	2	mid	1	3104
13	pen_pan	0.695892061	long	3	mid	1	3694
13	pen_pan	0.695892061	long	3	mid	1	2441
13	pen_pan	0.695892061	long	2	mid	0	2900
13	pen_pan	0.695892061	long	1	mid	0	3242
13	pen_pan	0.695892061	long	0	mid	1	3267
13	pen_pan	0.695892061	long	1	mid	0	3947
13	pen_pan	0.695892061	long	2	mid	1	3959
13	pen_pan	0.695892061	long	3	mid	1	2485
13	pen_pan	0.695892061	long	3	mid	1	5158
13	pen_pan	0.695892061	long	2	mid	1	2475
13	pen_pan	0.695892061	long	1	mid	0	2673
13	pen_pan	0.695892061	long	0	mid	1	2688
13	pen_pan	0.695892061	long	1	mid	0	4670
13	pen_pan	0.695892061	long	2	mid	0	6688
13	pen_pan	0.695892061	long	3	mid	1	4183
13	pen_pan	0.695892061	long	2	mid	0	3899
13	pen_pan	0.695892061	long	1	mid	0	3682
13	pen_pan	0.695892061	long	0	mid	1	4576
13	pen_pan	0.695892061	long	1	mid	0	3266
13	pen_pan	0.695892061	long	3	mid	0	2376
13	pen_pan	0.695892061	long	2	mid	0	3891
13	pen_pan	0.695892061	long	1	mid	0	3296
13	pen_pan	0.695892061	long	0	mid	1	2624
14	pedal_paddle	0.842889688	short	0	mid	1	2007
14	pedal_paddle	0.842889688	short	1	mid	0	2376
14	pedal_paddle	0.842889688	short	2	mid	0	2469
14	pedal_paddle	0.842889688	short	3	mid	1	2194
14	pedal_paddle	0.842889688	short	1	mid	0	2120
14	pedal_paddle	0.842889688	short	0	mid	1	2009
14	pedal_paddle	0.842889688	short	1	mid	0	2055
14	pedal_paddle	0.842889688	short	2	mid	1	2126
14	pedal_paddle	0.842889688	short	3	mid	0	2019
14	pedal_paddle	0.842889688	short	2	mid	0	2029
14	pedal_paddle	0.842889688	short	1	mid	0	1910
14	pedal_paddle	0.842889688	short	0	mid	1	2273
14	pedal_paddle	0.842889688	short	1	mid	0	2064
14	pedal_paddle	0.842889688	short	2	mid	0	2098
14	pedal_paddle	0.842889688	short	3	mid	1	2191
14	pedal_paddle	0.842889688	short	3	mid	0	2922
14	pedal_paddle	0.842889688	short	2	mid	0	2161
14	pedal_paddle	0.842889688	short	1	mid	0	2198
14	pedal_paddle	0.842889688	short	0	mid	1	2298
14	pedal_paddle	0.842889688	short	1	mid	0	2079
14	pedal_paddle	0.842889688	short	2	mid	0	1962
14	pedal_paddle	0.842889688	short	3	mid	0	2113
14	pedal_paddle	0.842889688	short	3	mid	0	2249
14	pedal_paddle	0.842889688	short	2	mid	0	2055
14	pedal_paddle	0.842889688	short	1	mid	0	1951
14	pedal_paddle	0.842889688	short	0	mid	1	2102
14	pedal_paddle	0.842889688	short	1	mid	1	2691
14	pedal_paddle	0.842889688	short	2	mid	0	2223
14	pedal_paddle	0.842889688	short	3	mid	0	3859
14	pedal_paddle	0.842889688	short	3	mid	0	1911
14	pedal_paddle	0.842889688	short	2	mid	0	2106
14	pedal_paddle	0.842889688	short	1	mid	0	2567
14	pedal_paddle	0.842889688	short	0	mid	1	2181
14	pedal_paddle	0.842889688	short	1	mid	0	1963
14	pedal_paddle	0.842889688	short	2	mid	0	2061
14	pedal_paddle	0.842889688	short	3	mid	0	2265
14	pedal_paddle	0.842889688	short	3	mid	0	2317
14	pedal_paddle	0.842889688	short	2	mid	0	2882
14	pedal_paddle	0.842889688	short	1	mid	0	2179
14	pedal_paddle	0.842889688	short	0	mid	1	2210
14	pedal_paddle	0.842889688	short	1	mid	0	4035
14	pedal_paddle	0.842889688	short	2	mid	0	2020
14	pedal_paddle	0.842889688	short	3	mid	0	3421
14	pedal_paddle	0.842889688	short	3	mid	1	2429
14	pedal_paddle	0.842889688	short	2	mid	0	1963
14	pedal_paddle	0.842889688	short	1	mid	0	2252
14	pedal_paddle	0.842889688	short	0	mid	1	2361
14	pedal_paddle	0.842889688	short	1	mid	0	2428
14	pedal_paddle	0.842889688	short	2	mid	0	2144
[truncated: 17,891 more rows]
