# Supplementary material for: L1 variation and L2 acquisition: L1 German /eː/-/ɛː/ overlap and its effect on the acquisition of L2 English /ɛ/-/æ/
Source: Front Psychol. 2023 Jun 28;14:1133859. doi: 10.3389/fpsyg.2023.1133859 (PMC10336208; doi:10.3389/fpsyg.2023.1133859)
Supplement: Supplementary file 1 [file Data_Sheet_1.ZIP › R scripts and datasets/2. Discrimination/1. Response Accuracy/R script Response Accuracy]

# Authors of paper: Marcel Schlechtweg, Jörg Peters, Marina Frank
# Experiment II: Perception: Discrimination task
# Response Accuracy

# Step 1: Cite R, give R version, install and open packages, cite packages, give package versions
citation()$textVersion
R.Version()$version.string
install.packages("tidyverse")
library(tidyverse)
citation("tidyverse")$textVersion
packageVersion("tidyverse")
install.packages("lme4")
library(lme4)
citation("lme4")$textVersion
packageVersion("lme4")
install.packages("lmerTest")
library(lmerTest)
citation("lmerTest")$textVersion
packageVersion("lmerTest")
install.packages("emmeans")
library(emmeans)
citation("emmeans")$textVersion
packageVersion("emmeans")

# Step 2: Import data ("Import dataset"; "From Text (base)"; "Analysis")

# Step 3: Factor transformation of fixed effect with numerical levels
Analysis1<-mutate(Analysis,StepDistance=factor(StepDistance))

# Step 4: Modelling
# Most complex model 
Model1.Analysis1<-glmer(Accuracy~GermanPillai*Duration+GermanPillai*StepDistance+GermanPillai*LevelEnglish+(1|Subject)+(GermanPillai|Item),data=Analysis1,family=binomial)
# Convergence issue, use of different optimizer
Model2.Analysis1<-glmer(Accuracy~GermanPillai*Duration+GermanPillai*StepDistance+GermanPillai*LevelEnglish+(1|Subject)+(GermanPillai|Item),data=Analysis1,family=binomial,control=glmerControl(optimizer='bobyqa'))
# Still convergence issue, simplification of random effects structure
Model3.Analysis1<-glmer(Accuracy~GermanPillai*Duration+GermanPillai*StepDistance+GermanPillai*LevelEnglish+(1|Subject)+(1|Item),data=Analysis1,family=binomial)
# Convergence issue, use of different optimizer
Model4.Analysis1<-glmer(Accuracy~GermanPillai*Duration+GermanPillai*StepDistance+GermanPillai*LevelEnglish+(1|Subject)+(1|Item),data=Analysis1,family=binomial,control=glmerControl(optimizer='bobyqa'))
summary(Model4.Analysis1)
# Exclusion of non-significant terms
# GermanPillai*LevelEnglish is excluded
Model5.Analysis1<-glmer(Accuracy~GermanPillai*Duration+GermanPillai*StepDistance+LevelEnglish+(1|Subject)+(1|Item),data=Analysis1,family=binomial,control=glmerControl(optimizer='bobyqa'))
summary(Model5.Analysis1)
# GermanPillai*Duration is excluded
Model6.Analysis1<-glmer(Accuracy~Duration+GermanPillai*StepDistance+LevelEnglish+(1|Subject)+(1|Item),data=Analysis1,family=binomial,control=glmerControl(optimizer='bobyqa'))
summary(Model6.Analysis1)
# LevelEnglish is excluded
Model7.Analysis1<-glmer(Accuracy~Duration+GermanPillai*StepDistance+(1|Subject)+(1|Item),data=Analysis1,family=binomial,control=glmerControl(optimizer='bobyqa'))
summary(Model7.Analysis1)
# Significant terms remain
# Using three criteria (see also Plag et al. 2017), check if the significance is supported
# Criterion 1: z statistics greater than 2 or smaller than -2
# Criterion 2: Model with respective fixed effect is significantly different from the model without it (see ANOVA output)
# Criterion 3: AIC is smaller if the fixed effect is in the model in comparison to the model without it
# Duration is tested
# Model7.Analysis1 contains it, Model8.Analysis1 does not
Model8.Analysis1<-glmer(Accuracy~GermanPillai*StepDistance+(1|Subject)+(1|Item),data=Analysis1,family=binomial,control=glmerControl(optimizer='bobyqa'))
anova(Model7.Analysis1,Model8.Analysis1,test="Chisq")
# The three criteria are fulfilled, Duration is kept in the model
# GermanPillai*StepDistance is tested
# Model7.Analysis1 contains it, Model9.Analysis1 does not
Model9.Analysis1<-glmer(Accuracy~Duration+GermanPillai+StepDistance+(1|Subject)+(1|Item),data=Analysis1,family=binomial,control=glmerControl(optimizer='bobyqa'))
anova(Model7.Analysis1,Model9.Analysis1,test="Chisq")
# The three criteria are fulfilled, GermanPillai*StepDistance is kept in the model

# Step 5: The final model is
Model7.Analysis1<-glmer(Accuracy~Duration+GermanPillai*StepDistance+(1|Subject)+(1|Item),data=Analysis1,family=binomial,control=glmerControl(optimizer='bobyqa'))
summary(Model7.Analysis1)

# Step 6: To get an idea of the other comparisons not specified in the model already, apply Tukey comparisons
emmeans(Model7.Analysis1,pairwise~Duration,adjust="tukey")

# Step 7: Creation of the graph (interaction)
mylist <- list(GermanPillai=seq(0,1,by=0.1))
plot <- emmip(Model7.Analysis1, StepDistance ~ GermanPillai, at = mylist, CIs = TRUE, type = "response", plotit = FALSE)

ggplot(plot, aes(x = GermanPillai, y = yvar, color = StepDistance, group = StepDistance, lty = StepDistance)) +
  geom_smooth(method = "lm", se = FALSE, size = 1.2) +
  scale_x_continuous("German Pillai Score", limits = c(0, 1), breaks = c(0, 0.2, 0.4, 0.6, 0.8, 1)) +
  scale_y_continuous("Response Accuracy", labels=scales::percent, limits = c(0, 1), breaks = c(0, 0.2, 0.4, 0.6, 0.8, 1)) +
  #scale_color_manual(values = c("#00abd8", "black", "#003f6a")) +
  theme_classic() +
  theme(text = element_text(size = 22), plot.title = element_text(hjust = 0.5))
ggsave("Figure_4.png", width = 9, height = 6)
