# Supplementary material for: L1 variation and L2 acquisition: L1 German /eː/-/ɛː/ overlap and its effect on the acquisition of L2 English /ɛ/-/æ/
Source: Front Psychol. 2023 Jun 28;14:1133859. doi: 10.3389/fpsyg.2023.1133859 (PMC10336208; doi:10.3389/fpsyg.2023.1133859)
Supplement: Supplementary file 1 [file Data_Sheet_1.ZIP › R scripts and datasets/2. Discrimination/2. Response Time/Analysis.txt]

Subject	Item	GermanPillai	Duration	StepDistance	LevelEnglish	Accuracy	ReactionTime
1	pedal_paddle	0.745753204	short	0	mid	1	2858
1	pedal_paddle	0.745753204	short	0	mid	1	2006
1	pedal_paddle	0.745753204	short	0	mid	1	2073
1	pedal_paddle	0.745753204	short	3	mid	1	3703
1	pedal_paddle	0.745753204	short	0	mid	1	1849
1	pedal_paddle	0.745753204	short	0	mid	1	1997
1	pedal_paddle	0.745753204	short	0	mid	1	1949
1	pedal_paddle	0.745753204	short	1	mid	1	2869
1	pedal_paddle	0.745753204	short	0	mid	1	2065
1	pedal_paddle	0.745753204	short	0	mid	1	2373
1	pedal_paddle	0.745753204	short	0	mid	1	1993
1	pedal_paddle	0.745753204	short	0	mid	1	2101
1	pedal_paddle	0.745753204	short	0	mid	1	2053
1	pedal_paddle	0.745753204	middle	0	mid	1	2249
1	pedal_paddle	0.745753204	middle	0	mid	1	1935
1	pedal_paddle	0.745753204	middle	0	mid	1	2006
1	pedal_paddle	0.745753204	middle	0	mid	1	2077
1	pedal_paddle	0.745753204	middle	0	mid	1	2197
1	pedal_paddle	0.745753204	middle	3	mid	1	3963
1	pedal_paddle	0.745753204	middle	0	mid	1	2179
1	pedal_paddle	0.745753204	middle	0	mid	1	1897
1	pedal_paddle	0.745753204	middle	0	mid	1	2106
1	pedal_paddle	0.745753204	middle	0	mid	1	2199
1	pedal_paddle	0.745753204	middle	3	mid	1	2745
1	pedal_paddle	0.745753204	middle	0	mid	1	2150
1	pedal_paddle	0.745753204	middle	0	mid	1	2066
1	pedal_paddle	0.745753204	long	0	mid	1	2152
1	pedal_paddle	0.745753204	long	0	mid	1	2575
1	pedal_paddle	0.745753204	long	0	mid	1	2279
1	pedal_paddle	0.745753204	long	0	mid	1	2203
1	pedal_paddle	0.745753204	long	3	mid	1	3857
1	pedal_paddle	0.745753204	long	0	mid	1	2251
1	pedal_paddle	0.745753204	long	3	mid	1	3088
1	pedal_paddle	0.745753204	long	0	mid	1	2396
1	pedal_paddle	0.745753204	long	3	mid	1	3823
1	pedal_paddle	0.745753204	long	0	mid	1	2514
1	pedal_paddle	0.745753204	long	3	mid	1	2662
1	pedal_paddle	0.745753204	long	0	mid	1	2362
1	pedal_paddle	0.745753204	long	2	mid	1	3465
1	pedal_paddle	0.745753204	long	0	mid	1	2243
1	pedal_paddle	0.745753204	long	0	mid	1	2399
1	pedal_paddle	0.745753204	long	0	mid	1	2214
1	pen_pan	0.745753204	short	0	mid	1	2234
1	pen_pan	0.745753204	short	0	mid	1	2073
1	pen_pan	0.745753204	short	0	mid	1	2235
1	pen_pan	0.745753204	short	0	mid	1	2400
1	pen_pan	0.745753204	short	0	mid	1	2149
1	pen_pan	0.745753204	short	0	mid	1	2130
1	pen_pan	0.745753204	short	0	mid	1	1961
1	pen_pan	0.745753204	short	0	mid	1	1916
1	pen_pan	0.745753204	short	0	mid	1	2118
1	pen_pan	0.745753204	short	0	mid	1	1824
1	pen_pan	0.745753204	short	0	mid	1	2103
1	pen_pan	0.745753204	middle	1	mid	1	2551
1	pen_pan	0.745753204	middle	0	mid	1	2052
1	pen_pan	0.745753204	middle	2	mid	1	2698
1	pen_pan	0.745753204	middle	0	mid	1	2474
1	pen_pan	0.745753204	middle	2	mid	1	2924
1	pen_pan	0.745753204	middle	3	mid	1	3179
1	pen_pan	0.745753204	middle	0	mid	1	2726
1	pen_pan	0.745753204	middle	0	mid	1	2391
1	pen_pan	0.745753204	middle	1	mid	1	3225
1	pen_pan	0.745753204	middle	0	mid	1	2212
1	pen_pan	0.745753204	middle	2	mid	1	2966
1	pen_pan	0.745753204	middle	0	mid	1	2226
1	pen_pan	0.745753204	middle	1	mid	1	2711
1	pen_pan	0.745753204	middle	0	mid	1	3132
1	pen_pan	0.745753204	middle	3	mid	1	2889
1	pen_pan	0.745753204	middle	0	mid	1	2056
1	pen_pan	0.745753204	middle	0	mid	1	2368
1	pen_pan	0.745753204	middle	3	mid	1	2633
1	pen_pan	0.745753204	middle	2	mid	1	2866
1	pen_pan	0.745753204	middle	0	mid	1	2390
1	pen_pan	0.745753204	long	0	mid	1	2420
1	pen_pan	0.745753204	long	0	mid	1	2558
1	pen_pan	0.745753204	long	3	mid	1	2795
1	pen_pan	0.745753204	long	0	mid	1	2544
1	pen_pan	0.745753204	long	0	mid	1	1992
1	pen_pan	0.745753204	long	0	mid	1	2241
1	pen_pan	0.745753204	long	0	mid	1	4097
1	pen_pan	0.745753204	long	0	mid	1	2028
1	pen_pan	0.745753204	long	3	mid	1	2810
1	pen_pan	0.745753204	long	0	mid	1	2025
1	pen_pan	0.745753204	long	3	mid	1	2773
1	pen_pan	0.745753204	long	0	mid	1	2427
1	pen_pan	0.745753204	long	0	mid	1	2186
1	pen_pan	0.745753204	long	3	mid	1	2407
10	pedal_paddle	0.832246912	short	0	high	1	4280
10	pedal_paddle	0.832246912	short	3	high	1	2191
10	pedal_paddle	0.832246912	short	0	high	1	2915
10	pedal_paddle	0.832246912	short	0	high	1	3684
10	pedal_paddle	0.832246912	short	0	high	1	2085
10	pedal_paddle	0.832246912	short	0	high	1	2332
10	pedal_paddle	0.832246912	short	2	high	1	2918
10	pedal_paddle	0.832246912	short	0	high	1	2174
10	pedal_paddle	0.832246912	short	0	high	1	2293
10	pedal_paddle	0.832246912	short	3	high	1	2404
10	pedal_paddle	0.832246912	short	0	high	1	2312
10	pedal_paddle	0.832246912	short	2	high	1	2430
10	pedal_paddle	0.832246912	short	3	high	1	2562
10	pedal_paddle	0.832246912	short	0	high	1	2012
10	pedal_paddle	0.832246912	short	2	high	1	2360
10	pedal_paddle	0.832246912	short	0	high	1	2323
10	pedal_paddle	0.832246912	short	0	high	1	2193
10	pedal_paddle	0.832246912	middle	0	high	1	3285
10	pedal_paddle	0.832246912	middle	0	high	1	3108
10	pedal_paddle	0.832246912	middle	3	high	1	2495
10	pedal_paddle	0.832246912	middle	0	high	1	2759
10	pedal_paddle	0.832246912	middle	3	high	1	2701
10	pedal_paddle	0.832246912	middle	0	high	1	3272
10	pedal_paddle	0.832246912	middle	3	high	1	2942
10	pedal_paddle	0.832246912	middle	2	high	1	2761
10	pedal_paddle	0.832246912	middle	0	high	1	2935
10	pedal_paddle	0.832246912	middle	1	high	1	2932
10	pedal_paddle	0.832246912	middle	3	high	1	2493
10	pedal_paddle	0.832246912	middle	0	high	1	2673
10	pedal_paddle	0.832246912	middle	3	high	1	3066
10	pedal_paddle	0.832246912	middle	0	high	1	2199
10	pedal_paddle	0.832246912	middle	3	high	1	2283
10	pedal_paddle	0.832246912	middle	3	high	1	3056
10	pedal_paddle	0.832246912	middle	2	high	1	2017
10	pedal_paddle	0.832246912	middle	0	high	1	2110
10	pedal_paddle	0.832246912	middle	2	high	1	3177
10	pedal_paddle	0.832246912	middle	3	high	1	2919
10	pedal_paddle	0.832246912	middle	0	high	1	3321
10	pedal_paddle	0.832246912	middle	0	high	1	2215
10	pedal_paddle	0.832246912	middle	0	high	1	2379
10	pedal_paddle	0.832246912	long	0	high	1	2493
10	pedal_paddle	0.832246912	long	1	high	1	546
10	pedal_paddle	0.832246912	long	0	high	1	2387
10	pedal_paddle	0.832246912	long	0	high	1	2168
10	pedal_paddle	0.832246912	long	2	high	1	2329
10	pedal_paddle	0.832246912	long	0	high	1	2608
10	pedal_paddle	0.832246912	long	3	high	1	2289
10	pedal_paddle	0.832246912	long	0	high	1	2311
10	pedal_paddle	0.832246912	long	2	high	1	2578
10	pedal_paddle	0.832246912	long	0	high	1	2185
10	pedal_paddle	0.832246912	long	2	high	1	2623
10	pedal_paddle	0.832246912	long	3	high	1	2400
10	pedal_paddle	0.832246912	long	1	high	1	3376
10	pedal_paddle	0.832246912	long	0	high	1	2301
10	pedal_paddle	0.832246912	long	2	high	1	5772
10	pedal_paddle	0.832246912	long	3	high	1	2954
10	pedal_paddle	0.832246912	long	3	high	1	2479
10	pedal_paddle	0.832246912	long	0	high	1	2208
10	pedal_paddle	0.832246912	long	2	high	1	2721
10	pedal_paddle	0.832246912	long	0	high	1	2882
10	pedal_paddle	0.832246912	long	0	high	1	2104
10	pedal_paddle	0.832246912	long	3	high	1	2590
10	pedal_paddle	0.832246912	long	0	high	1	2484
10	pen_pan	0.832246912	short	0	high	1	2454
10	pen_pan	0.832246912	short	0	high	1	2416
10	pen_pan	0.832246912	short	0	high	1	2405
10	pen_pan	0.832246912	short	0	high	1	2784
10	pen_pan	0.832246912	short	3	high	1	4281
10	pen_pan	0.832246912	short	0	high	1	3002
10	pen_pan	0.832246912	short	0	high	1	2858
10	pen_pan	0.832246912	short	0	high	1	4776
10	pen_pan	0.832246912	short	3	high	1	3048
10	pen_pan	0.832246912	short	0	high	1	2203
10	pen_pan	0.832246912	short	0	high	1	2263
10	pen_pan	0.832246912	short	0	high	1	3002
10	pen_pan	0.832246912	short	0	high	1	2337
10	pen_pan	0.832246912	middle	0	high	1	2912
10	pen_pan	0.832246912	middle	0	high	1	2423
10	pen_pan	0.832246912	middle	0	high	1	2639
10	pen_pan	0.832246912	middle	0	high	1	2791
10	pen_pan	0.832246912	middle	0	high	1	2716
10	pen_pan	0.832246912	middle	0	high	1	2716
10	pen_pan	0.832246912	middle	2	high	1	7573
10	pen_pan	0.832246912	middle	0	high	1	2572
10	pen_pan	0.832246912	middle	2	high	1	2988
10	pen_pan	0.832246912	middle	3	high	1	2639
10	pen_pan	0.832246912	middle	3	high	1	3870
10	pen_pan	0.832246912	middle	0	high	1	3541
10	pen_pan	0.832246912	middle	2	high	1	2648
10	pen_pan	0.832246912	middle	3	high	1	2521
10	pen_pan	0.832246912	middle	3	high	1	2603
10	pen_pan	0.832246912	middle	0	high	1	2871
10	pen_pan	0.832246912	middle	0	high	1	2808
10	pen_pan	0.832246912	middle	0	high	1	2713
10	pen_pan	0.832246912	long	0	high	1	2325
10	pen_pan	0.832246912	long	0	high	1	3962
10	pen_pan	0.832246912	long	0	high	1	2685
10	pen_pan	0.832246912	long	0	high	1	2642
10	pen_pan	0.832246912	long	2	high	1	3611
10	pen_pan	0.832246912	long	0	high	1	3223
10	pen_pan	0.832246912	long	0	high	1	2331
10	pen_pan	0.832246912	long	0	high	1	2261
10	pen_pan	0.832246912	long	2	high	1	2937
10	pen_pan	0.832246912	long	2	high	1	3934
10	pen_pan	0.832246912	long	0	high	1	2882
10	pen_pan	0.832246912	long	0	high	1	2502
10	pen_pan	0.832246912	long	3	high	1	2655
10	pen_pan	0.832246912	long	0	high	1	2369
10	pen_pan	0.832246912	long	3	high	1	2839
10	pen_pan	0.832246912	long	0	high	1	2415
11	pedal_paddle	0.398748078	short	0	low	1	2847
11	pedal_paddle	0.398748078	short	0	low	1	2281
11	pedal_paddle	0.398748078	short	0	low	1	2391
11	pedal_paddle	0.398748078	short	0	low	1	2217
11	pedal_paddle	0.398748078	short	0	low	1	2411
11	pedal_paddle	0.398748078	short	0	low	1	2144
11	pedal_paddle	0.398748078	short	0	low	1	2202
11	pedal_paddle	0.398748078	short	3	low	1	3152
11	pedal_paddle	0.398748078	short	3	low	1	2519
11	pedal_paddle	0.398748078	short	0	low	1	2040
11	pedal_paddle	0.398748078	short	3	low	1	2392
11	pedal_paddle	0.398748078	short	3	low	1	2448
11	pedal_paddle	0.398748078	short	2	low	1	2320
11	pedal_paddle	0.398748078	short	0	low	1	2369
11	pedal_paddle	0.398748078	short	3	low	1	2536
11	pedal_paddle	0.398748078	short	0	low	1	2417
11	pedal_paddle	0.398748078	short	0	low	1	2179
11	pedal_paddle	0.398748078	middle	0	low	1	2370
11	pedal_paddle	0.398748078	middle	0	low	1	2427
11	pedal_paddle	0.398748078	middle	0	low	1	2210
11	pedal_paddle	0.398748078	middle	0	low	1	2445
11	pedal_paddle	0.398748078	middle	2	low	1	3572
11	pedal_paddle	0.398748078	middle	0	low	1	2775
11	pedal_paddle	0.398748078	middle	3	low	1	3849
11	pedal_paddle	0.398748078	middle	0	low	1	2650
11	pedal_paddle	0.398748078	middle	3	low	1	2876
11	pedal_paddle	0.398748078	middle	0	low	1	2896
11	pedal_paddle	0.398748078	middle	1	low	1	4196
11	pedal_paddle	0.398748078	middle	2	low	1	2419
11	pedal_paddle	0.398748078	middle	0	low	1	2555
11	pedal_paddle	0.398748078	middle	3	low	1	2415
11	pedal_paddle	0.398748078	middle	2	low	1	2682
11	pedal_paddle	0.398748078	middle	1	low	1	3459
11	pedal_paddle	0.398748078	middle	0	low	1	2379
11	pedal_paddle	0.398748078	middle	3	low	1	2576
11	pedal_paddle	0.398748078	middle	0	low	1	2311
11	pedal_paddle	0.398748078	middle	3	low	1	2717
11	pedal_paddle	0.398748078	middle	0	low	1	2360
11	pedal_paddle	0.398748078	long	0	low	1	2264
11	pedal_paddle	0.398748078	long	0	low	1	2192
11	pedal_paddle	0.398748078	long	0	low	1	2504
11	pedal_paddle	0.398748078	long	0	low	1	2353
11	pedal_paddle	0.398748078	long	1	low	1	2823
11	pedal_paddle	0.398748078	long	0	low	1	2025
11	pedal_paddle	0.398748078	long	3	low	1	2587
11	pedal_paddle	0.398748078	long	0	low	1	2865
11	pedal_paddle	0.398748078	long	2	low	1	2751
11	pedal_paddle	0.398748078	long	3	low	1	2847
11	pedal_paddle	0.398748078	long	0	low	1	2317
11	pedal_paddle	0.398748078	long	2	low	1	2489
11	pedal_paddle	0.398748078	long	3	low	1	2519
11	pedal_paddle	0.398748078	long	3	low	1	3806
11	pedal_paddle	0.398748078	long	2	low	1	2851
11	pedal_paddle	0.398748078	long	0	low	1	2705
11	pedal_paddle	0.398748078	long	2	low	1	2684
11	pedal_paddle	0.398748078	long	3	low	1	2713
11	pedal_paddle	0.398748078	long	0	low	1	2147
11	pedal_paddle	0.398748078	long	3	low	1	2935
11	pedal_paddle	0.398748078	long	0	low	1	2308
11	pen_pan	0.398748078	short	0	low	1	2277
11	pen_pan	0.398748078	short	0	low	1	2150
11	pen_pan	0.398748078	short	0	low	1	2268
11	pen_pan	0.398748078	short	0	low	1	2326
11	pen_pan	0.398748078	short	0	low	1	2222
11	pen_pan	0.398748078	short	0	low	1	2424
11	pen_pan	0.398748078	short	3	low	1	2815
11	pen_pan	0.398748078	short	2	low	1	3878
11	pen_pan	0.398748078	short	0	low	1	2260
11	pen_pan	0.398748078	short	3	low	1	3073
11	pen_pan	0.398748078	short	0	low	1	2228
11	pen_pan	0.398748078	short	0	low	1	2424
11	pen_pan	0.398748078	short	3	low	1	2637
11	pen_pan	0.398748078	short	0	low	1	2118
11	pen_pan	0.398748078	short	0	low	1	2396
11	pen_pan	0.398748078	middle	0	low	1	2557
11	pen_pan	0.398748078	middle	0	low	1	2385
11	pen_pan	0.398748078	middle	0	low	1	2553
11	pen_pan	0.398748078	middle	3	low	1	3703
11	pen_pan	0.398748078	middle	0	low	1	2852
11	pen_pan	0.398748078	middle	2	low	1	3014
11	pen_pan	0.398748078	middle	0	low	1	2652
11	pen_pan	0.398748078	middle	2	low	1	2570
11	pen_pan	0.398748078	middle	0	low	1	2821
11	pen_pan	0.398748078	middle	0	low	1	2735
11	pen_pan	0.398748078	middle	0	low	1	3044
11	pen_pan	0.398748078	middle	0	low	1	2643
11	pen_pan	0.398748078	middle	0	low	1	2665
11	pen_pan	0.398748078	middle	0	low	1	2484
11	pen_pan	0.398748078	long	0	low	1	2566
11	pen_pan	0.398748078	long	0	low	1	2548
11	pen_pan	0.398748078	long	0	low	1	2408
11	pen_pan	0.398748078	long	0	low	1	2883
11	pen_pan	0.398748078	long	2	low	1	3140
11	pen_pan	0.398748078	long	0	low	1	2425
11	pen_pan	0.398748078	long	3	low	1	2542
11	pen_pan	0.398748078	long	2	low	1	2517
11	pen_pan	0.398748078	long	0	low	1	2691
11	pen_pan	0.398748078	long	2	low	1	2666
11	pen_pan	0.398748078	long	3	low	1	2967
11	pen_pan	0.398748078	long	0	low	1	2285
11	pen_pan	0.398748078	long	0	low	1	3040
11	pen_pan	0.398748078	long	0	low	1	2480
11	pen_pan	0.398748078	long	0	low	1	3036
11	pen_pan	0.398748078	long	0	low	1	2452
12	pedal_paddle	0.712038849	short	0	mid	1	2242
12	pedal_paddle	0.712038849	short	0	mid	1	2472
12	pedal_paddle	0.712038849	short	0	mid	1	2372
12	pedal_paddle	0.712038849	short	0	mid	1	1998
12	pedal_paddle	0.712038849	short	2	mid	1	2774
12	pedal_paddle	0.712038849	short	3	mid	1	1947
12	pedal_paddle	0.712038849	short	1	mid	1	2380
12	pedal_paddle	0.712038849	short	0	mid	1	2982
12	pedal_paddle	0.712038849	short	0	mid	1	3605
12	pedal_paddle	0.712038849	short	3	mid	1	2688
12	pedal_paddle	0.712038849	short	2	mid	1	2076
12	pedal_paddle	0.712038849	short	0	mid	1	2044
12	pedal_paddle	0.712038849	short	3	mid	1	2104
12	pedal_paddle	0.712038849	short	3	mid	1	2614
12	pedal_paddle	0.712038849	short	2	mid	1	2244
12	pedal_paddle	0.712038849	short	1	mid	1	2212
12	pedal_paddle	0.712038849	short	0	mid	1	2374
12	pedal_paddle	0.712038849	short	1	mid	1	2077
12	pedal_paddle	0.712038849	short	3	mid	1	2134
12	pedal_paddle	0.712038849	short	1	mid	1	4298
12	pedal_paddle	0.712038849	short	0	mid	1	2394
12	pedal_paddle	0.712038849	short	3	mid	1	2469
12	pedal_paddle	0.712038849	short	1	mid	1	2068
12	pedal_paddle	0.712038849	short	0	mid	1	3057
12	pedal_paddle	0.712038849	short	0	mid	1	2139
12	pedal_paddle	0.712038849	middle	0	mid	1	2359
12	pedal_paddle	0.712038849	middle	0	mid	1	2417
12	pedal_paddle	0.712038849	middle	3	mid	1	2684
12	pedal_paddle	0.712038849	middle	0	mid	1	2852
12	pedal_paddle	0.712038849	middle	3	mid	1	3450
12	pedal_paddle	0.712038849	middle	0	mid	1	2200
12	pedal_paddle	0.712038849	middle	3	mid	1	2694
12	pedal_paddle	0.712038849	middle	3	mid	1	2481
12	pedal_paddle	0.712038849	middle	2	mid	1	2248
12	pedal_paddle	0.712038849	middle	1	mid	1	2830
12	pedal_paddle	0.712038849	middle	0	mid	1	2976
12	pedal_paddle	0.712038849	middle	3	mid	1	2605
12	pedal_paddle	0.712038849	middle	3	mid	1	2488
12	pedal_paddle	0.712038849	middle	2	mid	1	3141
12	pedal_paddle	0.712038849	middle	0	mid	1	2640
12	pedal_paddle	0.712038849	middle	2	mid	1	2329
12	pedal_paddle	0.712038849	middle	3	mid	1	2436
12	pedal_paddle	0.712038849	middle	2	mid	1	2760
12	pedal_paddle	0.712038849	middle	0	mid	1	3701
12	pedal_paddle	0.712038849	middle	1	mid	1	2946
12	pedal_paddle	0.712038849	middle	2	mid	1	5107
12	pedal_paddle	0.712038849	middle	3	mid	1	2204
12	pedal_paddle	0.712038849	middle	3	mid	1	2398
12	pedal_paddle	0.712038849	middle	2	mid	1	2859
12	pedal_paddle	0.712038849	middle	1	mid	1	2275
12	pedal_paddle	0.712038849	middle	0	mid	1	3113
12	pedal_paddle	0.712038849	middle	1	mid	1	2214
12	pedal_paddle	0.712038849	middle	3	mid	1	2320
12	pedal_paddle	0.712038849	middle	3	mid	1	3039
12	pedal_paddle	0.712038849	middle	2	mid	1	2747
12	pedal_paddle	0.712038849	middle	0	mid	1	2236
12	pedal_paddle	0.712038849	middle	2	mid	1	3470
12	pedal_paddle	0.712038849	middle	3	mid	1	2731
12	pedal_paddle	0.712038849	middle	0	mid	1	2200
12	pedal_paddle	0.712038849	middle	0	mid	1	2395
12	pedal_paddle	0.712038849	long	0	mid	1	2311
12	pedal_paddle	0.712038849	long	0	mid	1	2180
12	pedal_paddle	0.712038849	long	0	mid	1	2466
12	pedal_paddle	0.712038849	long	3	mid	1	2329
12	pedal_paddle	0.712038849	long	0	mid	1	5814
12	pedal_paddle	0.712038849	long	3	mid	1	2288
12	pedal_paddle	0.712038849	long	0	mid	1	2794
12	pedal_paddle	0.712038849	long	3	mid	1	2445
12	pedal_paddle	0.712038849	long	0	mid	1	3624
12	pedal_paddle	0.712038849	long	2	mid	1	2984
12	pedal_paddle	0.712038849	long	3	mid	1	2266
12	pedal_paddle	0.712038849	long	2	mid	1	2465
12	pedal_paddle	0.712038849	long	0	mid	1	2455
12	pedal_paddle	0.712038849	long	3	mid	1	2113
12	pedal_paddle	0.712038849	long	3	mid	1	2345
12	pedal_paddle	0.712038849	long	0	mid	1	3501
12	pedal_paddle	0.712038849	long	2	mid	1	3637
12	pedal_paddle	0.712038849	long	0	mid	1	2274
12	pedal_paddle	0.712038849	long	3	mid	1	2545
12	pedal_paddle	0.712038849	long	0	mid	1	2336
12	pedal_paddle	0.712038849	long	3	mid	1	2925
12	pedal_paddle	0.712038849	long	0	mid	1	2535
12	pen_pan	0.712038849	short	0	mid	1	2237
12	pen_pan	0.712038849	short	0	mid	1	2732
12	pen_pan	0.712038849	short	0	mid	1	2916
12	pen_pan	0.712038849	short	0	mid	1	2152
12	pen_pan	0.712038849	short	2	mid	1	3846
12	pen_pan	0.712038849	short	3	mid	1	3501
12	pen_pan	0.712038849	short	1	mid	1	2058
12	pen_pan	0.712038849	short	0	mid	1	1998
12	pen_pan	0.712038849	short	0	mid	1	2164
12	pen_pan	0.712038849	short	1	mid	1	2175
12	pen_pan	0.712038849	short	2	mid	1	2276
12	pen_pan	0.712038849	short	3	mid	1	2888
12	pen_pan	0.712038849	short	3	mid	1	2278
12	pen_pan	0.712038849	short	2	mid	1	2744
12	pen_pan	0.712038849	short	0	mid	1	2469
12	pen_pan	0.712038849	short	2	mid	1	2098
12	pen_pan	0.712038849	short	3	mid	1	2724
12	pen_pan	0.712038849	short	0	mid	1	3097
12	pen_pan	0.712038849	short	3	mid	1	2730
12	pen_pan	0.712038849	short	3	mid	1	3558
12	pen_pan	0.712038849	short	0	mid	1	2698
12	pen_pan	0.712038849	short	2	mid	1	2721
12	pen_pan	0.712038849	short	0	mid	1	3077
12	pen_pan	0.712038849	short	3	mid	1	2927
12	pen_pan	0.712038849	short	1	mid	1	3060
12	pen_pan	0.712038849	short	0	mid	1	2437
12	pen_pan	0.712038849	middle	0	mid	1	2396
12	pen_pan	0.712038849	middle	0	mid	1	2596
12	pen_pan	0.712038849	middle	0	mid	1	3464
12	pen_pan	0.712038849	middle	3	mid	1	2639
12	pen_pan	0.712038849	middle	0	mid	1	2207
12	pen_pan	0.712038849	middle	0	mid	1	4850
12	pen_pan	0.712038849	middle	0	mid	1	2283
12	pen_pan	0.712038849	middle	3	mid	1	2605
12	pen_pan	0.712038849	middle	2	mid	1	2265
12	pen_pan	0.712038849	middle	1	mid	1	2536
12	pen_pan	0.712038849	middle	0	mid	1	2549
12	pen_pan	0.712038849	middle	3	mid	1	2735
12	pen_pan	0.712038849	middle	2	mid	1	2324
12	pen_pan	0.712038849	middle	3	mid	1	2161
12	pen_pan	0.712038849	middle	0	mid	1	2129
12	pen_pan	0.712038849	middle	2	mid	1	2574
12	pen_pan	0.712038849	middle	0	mid	1	2558
12	pen_pan	0.712038849	middle	3	mid	1	2522
12	pen_pan	0.712038849	middle	2	mid	1	2165
12	pen_pan	0.712038849	middle	0	mid	1	2303
12	pen_pan	0.712038849	long	0	mid	1	2571
12	pen_pan	0.712038849	long	0	mid	1	2448
12	pen_pan	0.712038849	long	3	mid	1	3425
12	pen_pan	0.712038849	long	2	mid	1	5243
12	pen_pan	0.712038849	long	0	mid	1	2361
12	pen_pan	0.712038849	long	3	mid	1	2745
12	pen_pan	0.712038849	long	0	mid	1	2524
12	pen_pan	0.712038849	long	0	mid	1	3378
12	pen_pan	0.712038849	long	3	mid	1	2498
12	pen_pan	0.712038849	long	2	mid	1	5112
12	pen_pan	0.712038849	long	0	mid	1	2317
12	pen_pan	0.712038849	long	0	mid	1	2269
12	pen_pan	0.712038849	long	0	mid	1	2309
12	pen_pan	0.712038849	long	2	mid	1	2644
12	pen_pan	0.712038849	long	3	mid	1	3104
12	pen_pan	0.712038849	long	3	mid	1	2492
12	pen_pan	0.712038849	long	1	mid	1	2479
12	pen_pan	0.712038849	long	0	mid	1	4343
12	pen_pan	0.712038849	long	3	mid	1	3059
12	pen_pan	0.712038849	long	0	mid	1	2661
12	pen_pan	0.712038849	long	0	mid	1	2382
13	pedal_paddle	0.695892061	short	0	mid	1	3299
13	pedal_paddle	0.695892061	short	0	mid	1	2900
13	pedal_paddle	0.695892061	short	0	mid	1	2968
13	pedal_paddle	0.695892061	short	2	mid	1	3884
13	pedal_paddle	0.695892061	short	0	mid	1	2331
13	pedal_paddle	0.695892061	short	0	mid	1	2869
13	pedal_paddle	0.695892061	short	3	mid	1	2346
13	pedal_paddle	0.695892061	short	2	mid	1	3294
13	pedal_paddle	0.695892061	short	0	mid	1	2693
13	pedal_paddle	0.695892061	short	2	mid	1	3750
13	pedal_paddle	0.695892061	short	3	mid	1	2240
13	pedal_paddle	0.695892061	short	0	mid	1	3039
13	pedal_paddle	0.695892061	short	2	mid	1	2395
13	pedal_paddle	0.695892061	short	0	mid	1	2545
13	pedal_paddle	0.695892061	short	1	mid	1	3249
13	pedal_paddle	0.695892061	short	2	mid	1	4701
13	pedal_paddle	0.695892061	short	3	mid	1	2268
13	pedal_paddle	0.695892061	short	2	mid	1	2336
13	pedal_paddle	0.695892061	short	0	mid	1	2378
13	pedal_paddle	0.695892061	short	3	mid	1	2940
13	pedal_paddle	0.695892061	short	2	mid	1	2450
13	pedal_paddle	0.695892061	short	0	mid	1	2486
13	pedal_paddle	0.695892061	short	0	mid	1	2999
13	pedal_paddle	0.695892061	middle	0	mid	1	3137
13	pedal_paddle	0.695892061	middle	0	mid	1	2894
13	pedal_paddle	0.695892061	middle	1	mid	1	2419
13	pedal_paddle	0.695892061	middle	0	mid	1	2566
13	pedal_paddle	0.695892061	middle	1	mid	1	3357
13	pedal_paddle	0.695892061	middle	3	mid	1	2406
13	pedal_paddle	0.695892061	middle	2	mid	1	3627
13	pedal_paddle	0.695892061	middle	0	mid	1	2520
13	pedal_paddle	0.695892061	middle	2	mid	1	2819
13	pedal_paddle	0.695892061	middle	3	mid	1	4564
13	pedal_paddle	0.695892061	middle	3	mid	1	4050
13	pedal_paddle	0.695892061	middle	0	mid	1	2455
13	pedal_paddle	0.695892061	middle	3	mid	1	2637
13	pedal_paddle	0.695892061	middle	3	mid	1	2740
13	pedal_paddle	0.695892061	middle	0	mid	1	3285
13	pedal_paddle	0.695892061	middle	2	mid	1	2437
13	pedal_paddle	0.695892061	middle	3	mid	1	2775
13	pedal_paddle	0.695892061	middle	3	mid	1	2473
13	pedal_paddle	0.695892061	middle	0	mid	1	2728
13	pedal_paddle	0.695892061	middle	3	mid	1	4525
13	pedal_paddle	0.695892061	middle	3	mid	1	2493
13	pedal_paddle	0.695892061	middle	1	mid	1	2805
13	pedal_paddle	0.695892061	middle	0	mid	1	2595
13	pedal_paddle	0.695892061	middle	3	mid	1	5510
13	pedal_paddle	0.695892061	middle	2	mid	1	2624
13	pedal_paddle	0.695892061	middle	0	mid	1	2536
13	pedal_paddle	0.695892061	middle	1	mid	1	3674
13	pedal_paddle	0.695892061	middle	3	mid	1	3884
13	pedal_paddle	0.695892061	middle	0	mid	1	2508
13	pedal_paddle	0.695892061	middle	0	mid	1	2501
13	pedal_paddle	0.695892061	long	0	mid	1	2460
13	pedal_paddle	0.695892061	long	0	mid	1	2430
13	pedal_paddle	0.695892061	long	2	mid	1	2353
13	pedal_paddle	0.695892061	long	0	mid	1	2560
13	pedal_paddle	0.695892061	long	0	mid	1	2503
13	pedal_paddle	0.695892061	long	2	mid	1	4202
13	pedal_paddle	0.695892061	long	3	mid	1	2982
13	pedal_paddle	0.695892061	long	3	mid	1	2617
13	pedal_paddle	0.695892061	long	2	mid	1	4315
13	pedal_paddle	0.695892061	long	0	mid	1	2424
13	pedal_paddle	0.695892061	long	1	mid	1	2721
13	pedal_paddle	0.695892061	long	3	mid	1	3694
13	pedal_paddle	0.695892061	long	3	mid	1	4460
13	pedal_paddle	0.695892061	long	2	mid	1	2874
13	pedal_paddle	0.695892061	long	0	mid	1	3223
13	pedal_paddle	0.695892061	long	3	mid	1	2553
13	pedal_paddle	0.695892061	long	3	mid	1	2472
13	pedal_paddle	0.695892061	long	2	mid	1	2534
13	pedal_paddle	0.695892061	long	0	mid	1	3163
13	pedal_paddle	0.695892061	long	1	mid	1	4766
13	pedal_paddle	0.695892061	long	3	mid	1	2700
13	pedal_paddle	0.695892061	long	3	mid	1	2639
13	pedal_paddle	0.695892061	long	2	mid	1	2518
13	pedal_paddle	0.695892061	long	1	mid	1	3064
13	pedal_paddle	0.695892061	long	3	mid	1	2480
13	pedal_paddle	0.695892061	long	3	mid	1	2704
13	pedal_paddle	0.695892061	long	2	mid	1	2492
13	pedal_paddle	0.695892061	long	0	mid	1	2463
13	pedal_paddle	0.695892061	long	3	mid	1	3102
13	pedal_paddle	0.695892061	long	0	mid	1	2439
13	pedal_paddle	0.695892061	long	3	mid	1	3318
13	pedal_paddle	0.695892061	long	0	mid	1	2442
13	pen_pan	0.695892061	short	0	mid	1	2649
13	pen_pan	0.695892061	short	0	mid	1	3158
13	pen_pan	0.695892061	short	0	mid	1	2998
13	pen_pan	0.695892061	short	3	mid	1	2277
13	pen_pan	0.695892061	short	0	mid	1	2543
13	pen_pan	0.695892061	short	3	mid	1	2533
13	pen_pan	0.695892061	short	0	mid	1	2940
13	pen_pan	0.695892061	short	3	mid	1	2434
13	pen_pan	0.695892061	short	0	mid	1	2932
13	pen_pan	0.695892061	short	3	mid	1	3192
13	pen_pan	0.695892061	short	0	mid	1	2715
13	pen_pan	0.695892061	short	3	mid	1	2355
13	pen_pan	0.695892061	short	0	mid	1	2759
13	pen_pan	0.695892061	short	3	mid	1	3058
13	pen_pan	0.695892061	short	0	mid	1	2621
13	pen_pan	0.695892061	short	2	mid	1	3510
13	pen_pan	0.695892061	short	0	mid	1	2258
13	pen_pan	0.695892061	short	0	mid	1	2724
13	pen_pan	0.695892061	middle	0	mid	1	3793
13	pen_pan	0.695892061	middle	1	mid	1	3352
13	pen_pan	0.695892061	middle	0	mid	1	2676
13	pen_pan	0.695892061	middle	0	mid	1	2292
13	pen_pan	0.695892061	middle	3	mid	1	2335
13	pen_pan	0.695892061	middle	0	mid	1	2580
13	pen_pan	0.695892061	middle	3	mid	1	2865
13	pen_pan	0.695892061	middle	2	mid	1	5578
13	pen_pan	0.695892061	middle	1	mid	1	3664
13	pen_pan	0.695892061	middle	0	mid	1	2597
13	pen_pan	0.695892061	middle	3	mid	1	2735
13	pen_pan	0.695892061	middle	1	mid	1	2932
13	pen_pan	0.695892061	middle	0	mid	1	2668
13	pen_pan	0.695892061	middle	2	mid	1	6391
13	pen_pan	0.695892061	middle	3	mid	1	2516
13	pen_pan	0.695892061	middle	3	mid	1	2624
13	pen_pan	0.695892061	middle	0	mid	1	2423
13	pen_pan	0.695892061	middle	3	mid	1	3000
13	pen_pan	0.695892061	middle	2	mid	1	3069
13	pen_pan	0.695892061	middle	0	mid	1	2540
13	pen_pan	0.695892061	middle	3	mid	1	3580
13	pen_pan	0.695892061	middle	0	mid	1	3487
13	pen_pan	0.695892061	middle	1	mid	1	4561
13	pen_pan	0.695892061	middle	2	mid	1	3728
13	pen_pan	0.695892061	middle	3	mid	1	3852
13	pen_pan	0.695892061	middle	0	mid	1	2845
13	pen_pan	0.695892061	middle	0	mid	1	3493
13	pen_pan	0.695892061	long	0	mid	1	2555
13	pen_pan	0.695892061	long	0	mid	1	2521
13	pen_pan	0.695892061	long	3	mid	1	2669
13	pen_pan	0.695892061	long	0	mid	1	2535
13	pen_pan	0.695892061	long	1	mid	1	2394
13	pen_pan	0.695892061	long	2	mid	1	2543
13	pen_pan	0.695892061	long	3	mid	1	3017
13	pen_pan	0.695892061	long	3	mid	1	3118
13	pen_pan	0.695892061	long	0	mid	1	2550
13	pen_pan	0.695892061	long	1	mid	1	2637
13	pen_pan	0.695892061	long	3	mid	1	2565
13	pen_pan	0.695892061	long	3	mid	1	3693
13	pen_pan	0.695892061	long	2	mid	1	3251
13	pen_pan	0.695892061	long	0	mid	1	2638
13	pen_pan	0.695892061	long	2	mid	1	2527
13	pen_pan	0.695892061	long	3	mid	1	2766
13	pen_pan	0.695892061	long	3	mid	1	2797
13	pen_pan	0.695892061	long	2	mid	1	2803
13	pen_pan	0.695892061	long	0	mid	1	4306
13	pen_pan	0.695892061	long	3	mid	1	2872
13	pen_pan	0.695892061	long	3	mid	1	2518
13	pen_pan	0.695892061	long	0	mid	1	2905
13	pen_pan	0.695892061	long	2	mid	1	3104
13	pen_pan	0.695892061	long	3	mid	1	3694
13	pen_pan	0.695892061	long	3	mid	1	2441
13	pen_pan	0.695892061	long	0	mid	1	3267
13	pen_pan	0.695892061	long	2	mid	1	3959
13	pen_pan	0.695892061	long	3	mid	1	2485
13	pen_pan	0.695892061	long	3	mid	1	5158
13	pen_pan	0.695892061	long	2	mid	1	2475
13	pen_pan	0.695892061	long	0	mid	1	2688
13	pen_pan	0.695892061	long	3	mid	1	4183
13	pen_pan	0.695892061	long	0	mid	1	4576
13	pen_pan	0.695892061	long	0	mid	1	2624
14	pedal_paddle	0.842889688	short	0	mid	1	2007
14	pedal_paddle	0.842889688	short	3	mid	1	2194
14	pedal_paddle	0.842889688	short	0	mid	1	2009
14	pedal_paddle	0.842889688	short	2	mid	1	2126
14	pedal_paddle	0.842889688	short	0	mid	1	2273
14	pedal_paddle	0.842889688	short	3	mid	1	2191
14	pedal_paddle	0.842889688	short	0	mid	1	2298
14	pedal_paddle	0.842889688	short	0	mid	1	2102
14	pedal_paddle	0.842889688	short	1	mid	1	2691
14	pedal_paddle	0.842889688	short	0	mid	1	2181
14	pedal_paddle	0.842889688	short	0	mid	1	2210
14	pedal_paddle	0.842889688	short	3	mid	1	2429
14	pedal_paddle	0.842889688	short	0	mid	1	2361
14	pedal_paddle	0.842889688	short	0	mid	1	2129
14	pedal_paddle	0.842889688	short	0	mid	1	2197
14	pedal_paddle	0.842889688	short	3	mid	1	2420
14	pedal_paddle	0.842889688	short	2	mid	1	2675
14	pedal_paddle	0.842889688	short	0	mid	1	1933
14	pedal_paddle	0.842889688	middle	0	mid	1	2861
14	pedal_paddle	0.842889688	middle	0	mid	1	2022
14	pedal_paddle	0.842889688	middle	0	mid	1	2225
14	pedal_paddle	0.842889688	middle	1	mid	1	2999
14	pedal_paddle	0.842889688	middle	0	mid	1	2423
14	pedal_paddle	0.842889688	middle	3	mid	1	2765
14	pedal_paddle	0.842889688	middle	0	mid	1	3293
14	pedal_paddle	0.842889688	middle	0	mid	1	2574
14	pedal_paddle	0.842889688	middle	3	mid	1	2804
14	pedal_paddle	0.842889688	middle	0	mid	1	2545
14	pedal_paddle	0.842889688	middle	0	mid	1	2035
14	pedal_paddle	0.842889688	middle	1	mid	1	4822
14	pedal_paddle	0.842889688	middle	3	mid	1	2356
14	pedal_paddle	0.842889688	middle	3	mid	1	3009
14	pedal_paddle	0.842889688	middle	0	mid	1	2858
14	pedal_paddle	0.842889688	middle	0	mid	1	2143
14	pedal_paddle	0.842889688	middle	3	mid	1	2303
14	pedal_paddle	0.842889688	middle	0	mid	1	2380
14	pedal_paddle	0.842889688	long	0	mid	1	2220
14	pedal_paddle	0.842889688	long	0	mid	1	2179
14	pedal_paddle	0.842889688	long	3	mid	1	4353
14	pedal_paddle	0.842889688	long	0	mid	1	2191
14	pedal_paddle	0.842889688	long	0	mid	1	2205
14	pedal_paddle	0.842889688	long	0	mid	1	2265
14	pedal_paddle	0.842889688	long	3	mid	1	2307
14	pedal_paddle	0.842889688	long	3	mid	1	2445
14	pedal_paddle	0.842889688	long	0	mid	1	2227
14	pedal_paddle	0.842889688	long	3	mid	1	2318
14	pedal_paddle	0.842889688	long	0	mid	1	2295
14	pedal_paddle	0.842889688	long	3	mid	1	2536
14	pedal_paddle	0.842889688	long	0	mid	1	2153
14	pedal_paddle	0.842889688	long	3	mid	1	2508
14	pedal_paddle	0.842889688	long	0	mid	1	2204
14	pedal_paddle	0.842889688	long	2	mid	1	2476
14	pedal_paddle	0.842889688	long	0	mid	1	2111
14	pedal_paddle	0.842889688	long	0	mid	1	2101
14	pen_pan	0.842889688	short	0	mid	1	2513
14	pen_pan	0.842889688	short	0	mid	1	2856
14	pen_pan	0.842889688	short	0	mid	1	2373
14	pen_pan	0.842889688	short	0	mid	1	2219
14	pen_pan	0.842889688	short	0	mid	1	2028
14	pen_pan	0.842889688	short	0	mid	1	2354
14	pen_pan	0.842889688	short	0	mid	1	2112
14	pen_pan	0.842889688	short	3	mid	1	6344
14	pen_pan	0.842889688	short	0	mid	1	3276
14	pen_pan	0.842889688	short	0	mid	1	2101
14	pen_pan	0.842889688	short	0	mid	1	1997
14	pen_pan	0.842889688	short	0	mid	1	2442
14	pen_pan	0.842889688	middle	0	mid	1	2086
14	pen_pan	0.842889688	middle	0	mid	1	3052
14	pen_pan	0.842889688	middle	0	mid	1	2412
14	pen_pan	0.842889688	middle	0	mid	1	4591
14	pen_pan	0.842889688	middle	3	mid	1	3432
14	pen_pan	0.842889688	middle	0	mid	1	2260
14	pen_pan	0.842889688	middle	0	mid	1	2860
14	pen_pan	0.842889688	middle	0	mid	1	2187
14	pen_pan	0.842889688	middle	0	mid	1	2265
14	pen_pan	0.842889688	middle	0	mid	1	2485
14	pen_pan	0.842889688	middle	0	mid	1	2267
14	pen_pan	0.842889688	middle	0	mid	1	2108
14	pen_pan	0.842889688	long	0	mid	1	3513
14	pen_pan	0.842889688	long	1	mid	1	2549
14	pen_pan	0.842889688	long	0	mid	1	2662
14	pen_pan	0.842889688	long	0	mid	1	2970
14	pen_pan	0.842889688	long	3	mid	1	2430
14	pen_pan	0.842889688	long	1	mid	1	2941
14	pen_pan	0.842889688	long	0	mid	1	2483
14	pen_pan	0.842889688	long	3	mid	1	2281
14	pen_pan	0.842889688	long	0	mid	1	2788
14	pen_pan	0.842889688	long	1	mid	1	2703
14	pen_pan	0.842889688	long	2	mid	1	3238
14	pen_pan	0.842889688	long	1	mid	1	2367
14	pen_pan	0.842889688	long	0	mid	1	2175
14	pen_pan	0.842889688	long	1	mid	1	2312
14	pen_pan	0.842889688	long	3	mid	1	2731
14	pen_pan	0.842889688	long	0	mid	1	3123
14	pen_pan	0.842889688	long	0	mid	1	2449
14	pen_pan	0.842889688	long	0	mid	1	2654
15	pedal_paddle	0.10221042	short	0	mid	1	2152
15	pedal_paddle	0.10221042	short	1	mid	1	2333
15	pedal_paddle	0.10221042	short	0	mid	1	2642
15	pedal_paddle	0.10221042	short	3	mid	1	2241
15	pedal_paddle	0.10221042	short	1	mid	1	2164
15	pedal_paddle	0.10221042	short	2	mid	1	2212
15	pedal_paddle	0.10221042	short	1	mid	1	2450
15	pedal_paddle	0.10221042	short	0	mid	1	3675
15	pedal_paddle	0.10221042	short	1	mid	1	2198
15	pedal_paddle	0.10221042	short	2	mid	1	2269
15	pedal_paddle	0.10221042	short	3	mid	1	2160
15	pedal_paddle	0.10221042	short	2	mid	1	2125
15	pedal_paddle	0.10221042	short	1	mid	1	2378
15	pedal_paddle	0.10221042	short	0	mid	1	2161
15	pedal_paddle	0.10221042	short	3	mid	1	2122
15	pedal_paddle	0.10221042	short	3	mid	1	2294
15	pedal_paddle	0.10221042	short	1	mid	1	3107
15	pedal_paddle	0.10221042	short	2	mid	1	2910
15	pedal_paddle	0.10221042	short	3	mid	1	2082
15	pedal_paddle	0.10221042	short	0	mid	1	2719
15	pedal_paddle	0.10221042	short	1	mid	1	2323
15	pedal_paddle	0.10221042	short	2	mid	1	2441
15	pedal_paddle	0.10221042	short	3	mid	1	2280
15	pedal_paddle	0.10221042	middle	0	mid	1	2255
15	pedal_paddle	0.10221042	middle	0	mid	1	2292
15	pedal_paddle	0.10221042	middle	0	mid	1	2517
15	pedal_paddle	0.10221042	middle	0	mid	1	2328
15	pedal_paddle	0.10221042	middle	2	mid	1	2281
15	pedal_paddle	0.10221042	middle	3	mid	1	2376
15	pedal_paddle	0.10221042	middle	2	mid	1	2357
15	pedal_paddle	0.10221042	middle	0	mid	1	2527
15	pedal_paddle	0.10221042	middle	1	mid	1	2893
15	pedal_paddle	0.10221042	middle	3	mid	1	2983
15	pedal_paddle	0.10221042	middle	1	mid	1	2222
15	pedal_paddle	0.10221042	middle	0	mid	1	2811
15	pedal_paddle	0.10221042	middle	2	mid	1	2283
15	pedal_paddle	0.10221042	middle	3	mid	1	2412
15	pedal_paddle	0.10221042	middle	3	mid	1	2360
15	pedal_paddle	0.10221042	middle	2	mid	1	2501
15	pedal_paddle	0.10221042	middle	1	mid	1	2306
15	pedal_paddle	0.10221042	middle	0	mid	1	2284
15	pedal_paddle	0.10221042	middle	2	mid	1	3074
15	pedal_paddle	0.10221042	middle	3	mid	1	3425
15	pedal_paddle	0.10221042	middle	3	mid	1	2313
15	pedal_paddle	0.10221042	middle	1	mid	1	2520
15	pedal_paddle	0.10221042	middle	0	mid	1	2245
15	pedal_paddle	0.10221042	middle	2	mid	1	2370
15	pedal_paddle	0.10221042	middle	3	mid	1	2407
15	pedal_paddle	0.10221042	middle	3	mid	1	2252
15	pedal_paddle	0.10221042	middle	0	mid	1	2420
15	pedal_paddle	0.10221042	middle	2	mid	1	2166
15	pedal_paddle	0.10221042	middle	3	mid	1	2500
15	pedal_paddle	0.10221042	middle	0	mid	1	2355
15	pedal_paddle	0.10221042	middle	3	mid	1	2293
15	pedal_paddle	0.10221042	middle	0	mid	1	2312
15	pedal_paddle	0.10221042	long	0	mid	1	2198
15	pedal_paddle	0.10221042	long	3	mid	1	2510
15	pedal_paddle	0.10221042	long	0	mid	1	2216
15	pedal_paddle	0.10221042	long	0	mid	1	2870
15	pedal_paddle	0.10221042	long	1	mid	1	3235
15	pedal_paddle	0.10221042	long	3	mid	1	2335
15	pedal_paddle	0.10221042	long	1	mid	1	2515
15	pedal_paddle	0.10221042	long	3	mid	1	2408
15	pedal_paddle	0.10221042	long	0	mid	1	2469
15	pedal_paddle	0.10221042	long	3	mid	1	2402
15	pedal_paddle	0.10221042	long	0	mid	1	2391
15	pedal_paddle	0.10221042	long	3	mid	1	2289
15	pedal_paddle	0.10221042	long	3	mid	1	2410
15	pedal_paddle	0.10221042	long	2	mid	1	2440
15	pedal_paddle	0.10221042	long	0	mid	1	2419
15	pedal_paddle	0.10221042	long	2	mid	1	2232
15	pedal_paddle	0.10221042	long	3	mid	1	2455
15	pedal_paddle	0.10221042	long	2	mid	1	2524
15	pedal_paddle	0.10221042	long	0	mid	1	2620
15	pedal_paddle	0.10221042	long	3	mid	1	2366
15	pedal_paddle	0.10221042	long	3	mid	1	2389
15	pedal_paddle	0.10221042	long	2	mid	1	2351
15	pedal_paddle	0.10221042	long	2	mid	1	2281
15	pedal_paddle	0.10221042	long	3	mid	1	2348
15	pedal_paddle	0.10221042	long	0	mid	1	2289
15	pedal_paddle	0.10221042	long	3	mid	1	2382
15	pedal_paddle	0.10221042	long	0	mid	1	2608
15	pen_pan	0.10221042	short	0	mid	1	2319
15	pen_pan	0.10221042	short	3	mid	1	2685
15	pen_pan	0.10221042	short	0	mid	1	2217
15	pen_pan	0.10221042	short	1	mid	1	2166
15	pen_pan	0.10221042	short	2	mid	1	2387
15	pen_pan	0.10221042	short	3	mid	1	2234
15	pen_pan	0.10221042	short	2	mid	1	2303
15	pen_pan	0.10221042	short	0	mid	1	2233
15	pen_pan	0.10221042	short	3	mid	1	2414
15	pen_pan	0.10221042	short	3	mid	1	2321
15	pen_pan	0.10221042	short	1	mid	1	2321
15	pen_pan	0.10221042	short	2	mid	1	2283
15	pen_pan	0.10221042	short	3	mid	1	2348
15	pen_pan	0.10221042	short	2	mid	1	2367
15	pen_pan	0.10221042	short	0	mid	1	2786
15	pen_pan	0.10221042	short	3	mid	1	2306
15	pen_pan	0.10221042	short	3	mid	1	2369
15	pen_pan	0.10221042	short	1	mid	1	3719
15	pen_pan	0.10221042	short	3	mid	1	2551
15	pen_pan	0.10221042	short	3	mid	1	2468
15	pen_pan	0.10221042	short	2	mid	1	2580
15	pen_pan	0.10221042	short	0	mid	1	2222
15	pen_pan	0.10221042	short	2	mid	1	2252
15	pen_pan	0.10221042	short	3	mid	1	2216
15	pen_pan	0.10221042	short	3	mid	1	2515
15	pen_pan	0.10221042	short	1	mid	1	3340
15	pen_pan	0.10221042	short	0	mid	1	2331
15	pen_pan	0.10221042	short	2	mid	1	2866
15	pen_pan	0.10221042	short	2	mid	1	2322
15	pen_pan	0.10221042	short	0	mid	1	2330
15	pen_pan	0.10221042	short	3	mid	1	2274
15	pen_pan	0.10221042	short	0	mid	1	2162
15	pen_pan	0.10221042	short	3	mid	1	2442
15	pen_pan	0.10221042	short	0	mid	1	2209
15	pen_pan	0.10221042	middle	0	mid	1	2420
15	pen_pan	0.10221042	middle	0	mid	1	2431
15	pen_pan	0.10221042	middle	2	mid	1	2396
15	pen_pan	0.10221042	middle	3	mid	1	2462
15	pen_pan	0.10221042	middle	2	mid	1	3713
15	pen_pan	0.10221042	middle	0	mid	1	2423
15	pen_pan	0.10221042	middle	1	mid	1	2464
15	pen_pan	0.10221042	middle	2	mid	1	2313
15	pen_pan	0.10221042	middle	3	mid	1	2416
15	pen_pan	0.10221042	middle	3	mid	1	3468
15	pen_pan	0.10221042	middle	2	mid	1	2615
15	pen_pan	0.10221042	middle	0	mid	1	2649
15	pen_pan	0.10221042	middle	2	mid	1	2939
15	pen_pan	0.10221042	middle	3	mid	1	2540
15	pen_pan	0.10221042	middle	3	mid	1	2452
15	pen_pan	0.10221042	middle	0	mid	1	2255
15	pen_pan	0.10221042	middle	3	mid	1	2560
15	pen_pan	0.10221042	middle	3	mid	1	2329
15	pen_pan	0.10221042	middle	2	mid	1	2543
15	pen_pan	0.10221042	middle	0	mid	1	2270
15	pen_pan	0.10221042	middle	3	mid	1	2699
15	pen_pan	0.10221042	middle	3	mid	1	2887
15	pen_pan	0.10221042	middle	2	mid	1	2967
15	pen_pan	0.10221042	middle	3	mid	1	2337
15	pen_pan	0.10221042	middle	0	mid	1	2425
15	pen_pan	0.10221042	middle	1	mid	1	2386
15	pen_pan	0.10221042	middle	2	mid	1	2453
15	pen_pan	0.10221042	middle	3	mid	1	2245
15	pen_pan	0.10221042	middle	1	mid	1	4362
15	pen_pan	0.10221042	middle	0	mid	1	2689
15	pen_pan	0.10221042	middle	2	mid	1	2567
15	pen_pan	0.10221042	middle	2	mid	1	3025
15	pen_pan	0.10221042	middle	0	mid	1	2653
15	pen_pan	0.10221042	middle	1	mid	1	2374
15	pen_pan	0.10221042	middle	3	mid	1	2617
15	pen_pan	0.10221042	middle	0	mid	1	3414
15	pen_pan	0.10221042	long	0	mid	1	2481
15	pen_pan	0.10221042	long	3	mid	1	3308
15	pen_pan	0.10221042	long	0	mid	1	2474
15	pen_pan	0.10221042	long	3	mid	1	2508
15	pen_pan	0.10221042	long	0	mid	1	2289
15	pen_pan	0.10221042	long	2	mid	1	2381
15	pen_pan	0.10221042	long	3	mid	1	2364
15	pen_pan	0.10221042	long	3	mid	1	2531
15	pen_pan	0.10221042	long	0	mid	1	2378
15	pen_pan	0.10221042	long	3	mid	1	2580
15	pen_pan	0.10221042	long	3	mid	1	2359
15	pen_pan	0.10221042	long	1	mid	1	2451
15	pen_pan	0.10221042	long	3	mid	1	2440
15	pen_pan	0.10221042	long	3	mid	1	2432
15	pen_pan	0.10221042	long	0	mid	1	2655
15	pen_pan	0.10221042	long	1	mid	1	2347
15	pen_pan	0.10221042	long	0	mid	1	2405
15	pen_pan	0.10221042	long	2	mid	1	2254
15	pen_pan	0.10221042	long	3	mid	1	2382
15	pen_pan	0.10221042	long	3	mid	1	2425
15	pen_pan	0.10221042	long	2	mid	1	2516
15	pen_pan	0.10221042	long	0	mid	1	2334
15	pen_pan	0.10221042	long	1	mid	1	3161
15	pen_pan	0.10221042	long	2	mid	1	2367
15	pen_pan	0.10221042	long	3	mid	1	3244
15	pen_pan	0.10221042	long	2	mid	1	2470
15	pen_pan	0.10221042	long	0	mid	1	2477
15	pen_pan	0.10221042	long	0	mid	1	2436
15	pen_pan	0.10221042	long	3	mid	1	2586
15	pen_pan	0.10221042	long	0	mid	1	2912
16	pedal_paddle	0.804458479	short	0	high	1	3126
16	pedal_paddle	0.804458479	short	0	high	1	2809
16	pedal_paddle	0.804458479	short	3	high	1	4115
16	pedal_paddle	0.804458479	short	1	high	1	2570
16	pedal_paddle	0.804458479	short	1	high	1	2362
16	pedal_paddle	0.804458479	short	0	high	1	2259
16	pedal_paddle	0.804458479	short	2	high	1	2537
16	pedal_paddle	0.804458479	short	3	high	1	3755
16	pedal_paddle	0.804458479	short	2	high	1	2529
16	pedal_paddle	0.804458479	short	1	high	1	4664
16	pedal_paddle	0.804458479	short	3	high	1	2443
16	pedal_paddle	0.804458479	short	2	high	1	2544
16	pedal_paddle	0.804458479	short	1	high	1	2258
16	pedal_paddle	0.804458479	short	1	high	1	2167
16	pedal_paddle	0.804458479	short	3	high	1	2486
16	pedal_paddle	0.804458479	short	1	high	1	2666
16	pedal_paddle	0.804458479	short	2	high	1	2286
16	pedal_paddle	0.804458479	short	3	high	1	2329
16	pedal_paddle	0.804458479	short	3	high	1	2585
16	pedal_paddle	0.804458479	short	2	high	1	2535
16	pedal_paddle	0.804458479	short	1	high	1	2124
16	pedal_paddle	0.804458479	short	0	high	1	6098
16	pedal_paddle	0.804458479	short	1	high	1	2277
16	pedal_paddle	0.804458479	short	0	high	1	3255
16	pedal_paddle	0.804458479	short	1	high	1	5041
16	pedal_paddle	0.804458479	short	2	high	1	2535
16	pedal_paddle	0.804458479	short	0	high	1	2010
16	pedal_paddle	0.804458479	middle	0	high	1	2769
16	pedal_paddle	0.804458479	middle	2	high	1	2572
16	pedal_paddle	0.804458479	middle	1	high	1	2104
16	pedal_paddle	0.804458479	middle	0	high	1	2347
16	pedal_paddle	0.804458479	middle	2	high	1	2396
16	pedal_paddle	0.804458479	middle	0	high	1	5025
16	pedal_paddle	0.804458479	middle	2	high	1	3452
16	pedal_paddle	0.804458479	middle	2	high	1	2436
16	pedal_paddle	0.804458479	middle	1	high	1	2926
16	pedal_paddle	0.804458479	middle	0	high	1	2139
16	pedal_paddle	0.804458479	middle	2	high	1	2309
16	pedal_paddle	0.804458479	middle	3	high	1	2391
16	pedal_paddle	0.804458479	middle	3	high	1	2448
16	pedal_paddle	0.804458479	middle	0	high	1	2455
16	pedal_paddle	0.804458479	middle	1	high	1	2652
16	pedal_paddle	0.804458479	middle	0	high	1	2950
16	pedal_paddle	0.804458479	middle	3	high	1	2433
16	pedal_paddle	0.804458479	middle	2	high	1	2464
16	pedal_paddle	0.804458479	middle	1	high	1	2465
16	pedal_paddle	0.804458479	middle	3	high	1	2925
16	pedal_paddle	0.804458479	middle	3	high	1	3302
16	pedal_paddle	0.804458479	middle	2	high	1	2342
16	pedal_paddle	0.804458479	middle	1	high	1	2511
16	pedal_paddle	0.804458479	middle	3	high	1	2929
16	pedal_paddle	0.804458479	middle	3	high	1	3042
16	pedal_paddle	0.804458479	middle	2	high	1	2397
16	pedal_paddle	0.804458479	middle	0	high	1	2754
16	pedal_paddle	0.804458479	middle	3	high	1	2470
16	pedal_paddle	0.804458479	middle	0	high	1	2569
16	pedal_paddle	0.804458479	long	0	high	1	2705
16	pedal_paddle	0.804458479	long	0	high	1	2351
16	pedal_paddle	0.804458479	long	3	high	1	2455
16	pedal_paddle	0.804458479	long	2	high	1	4066
16	pedal_paddle	0.804458479	long	0	high	1	2668
16	pedal_paddle	0.804458479	long	3	high	1	2322
16	pedal_paddle	0.804458479	long	3	high	1	2419
16	pedal_paddle	0.804458479	long	2	high	1	2413
16	pedal_paddle	0.804458479	long	1	high	1	3607
16	pedal_paddle	0.804458479	long	2	high	1	2428
16	pedal_paddle	0.804458479	long	3	high	1	2303
16	pedal_paddle	0.804458479	long	3	high	1	3303
16	pedal_paddle	0.804458479	long	0	high	1	2305
16	pedal_paddle	0.804458479	long	2	high	1	2200
16	pedal_paddle	0.804458479	long	3	high	1	2587
16	pedal_paddle	0.804458479	long	2	high	1	2893
16	pedal_paddle	0.804458479	long	2	high	1	2351
16	pedal_paddle	0.804458479	long	3	high	1	2284
16	pedal_paddle	0.804458479	long	3	high	1	2674
16	pedal_paddle	0.804458479	long	2	high	1	2317
16	pedal_paddle	0.804458479	long	0	high	1	5121
16	pedal_paddle	0.804458479	long	0	high	1	2690
16	pedal_paddle	0.804458479	long	1	high	1	2811
16	pedal_paddle	0.804458479	long	2	high	1	2509
16	pedal_paddle	0.804458479	long	3	high	1	3522
16	pedal_paddle	0.804458479	long	2	high	1	2616
16	pedal_paddle	0.804458479	long	0	high	1	3142
16	pedal_paddle	0.804458479	long	3	high	1	2408
16	pedal_paddle	0.804458479	long	0	high	1	2626
16	pen_pan	0.804458479	short	0	high	1	2246
16	pen_pan	0.804458479	short	0	high	1	2378
16	pen_pan	0.804458479	short	0	high	1	2346
16	pen_pan	0.804458479	short	3	high	1	5649
16	pen_pan	0.804458479	short	0	high	1	2134
16	pen_pan	0.804458479	short	3	high	1	2718
16	pen_pan	0.804458479	short	0	high	1	2230
16	pen_pan	0.804458479	short	3	high	1	2422
16	pen_pan	0.804458479	short	2	high	1	2541
16	pen_pan	0.804458479	short	0	high	1	5645
16	pen_pan	0.804458479	short	1	high	1	2132
16	pen_pan	0.804458479	short	2	high	1	2530
16	pen_pan	0.804458479	short	0	high	1	2421
16	pen_pan	0.804458479	short	1	high	1	7449
16	pen_pan	0.804458479	short	3	high	1	2868
16	pen_pan	0.804458479	short	3	high	1	2447
16	pen_pan	0.804458479	short	0	high	1	4994
16	pen_pan	0.804458479	short	1	high	1	2558
16	pen_pan	0.804458479	short	3	high	1	3392
16	pen_pan	0.804458479	short	2	high	1	5072
16	pen_pan	0.804458479	short	0	high	1	2599
16	pen_pan	0.804458479	short	0	high	1	2227
16	pen_pan	0.804458479	short	0	high	1	2760
16	pen_pan	0.804458479	middle	0	high	1	2696
16	pen_pan	0.804458479	middle	1	high	1	3928
16	pen_pan	0.804458479	middle	0	high	1	2474
16	pen_pan	0.804458479	middle	3	high	1	2746
16	pen_pan	0.804458479	middle	1	high	1	2805
16	pen_pan	0.804458479	middle	0	high	1	2300
16	pen_pan	0.804458479	middle	2	high	1	3372
16	pen_pan	0.804458479	middle	3	high	1	2458
16	pen_pan	0.804458479	middle	0	high	1	3105
16	pen_pan	0.804458479	middle	3	high	1	2754
16	pen_pan	0.804458479	middle	1	high	1	4452
16	pen_pan	0.804458479	middle	0	high	1	2776
16	pen_pan	0.804458479	middle	2	high	1	2251
16	pen_pan	0.804458479	middle	0	high	1	2819
16	pen_pan	0.804458479	middle	1	high	1	3937
16	pen_pan	0.804458479	middle	0	high	1	2623
16	pen_pan	0.804458479	middle	1	high	1	2551
16	pen_pan	0.804458479	middle	0	high	1	2513
16	pen_pan	0.804458479	middle	2	high	1	3368
16	pen_pan	0.804458479	middle	2	high	1	2533
16	pen_pan	0.804458479	middle	0	high	1	2295
16	pen_pan	0.804458479	middle	1	high	1	6083
16	pen_pan	0.804458479	middle	2	high	1	4101
16	pen_pan	0.804458479	middle	0	high	1	2505
16	pen_pan	0.804458479	long	0	high	1	2707
16	pen_pan	0.804458479	long	2	high	1	2387
16	pen_pan	0.804458479	long	1	high	1	4790
16	pen_pan	0.804458479	long	0	high	1	9895
16	pen_pan	0.804458479	long	0	high	1	3747
16	pen_pan	0.804458479	long	1	high	1	3428
16	pen_pan	0.804458479	long	2	high	1	2301
16	pen_pan	0.804458479	long	3	high	1	2828
16	pen_pan	0.804458479	long	1	high	1	4840
16	pen_pan	0.804458479	long	0	high	1	2492
16	pen_pan	0.804458479	long	3	high	1	2515
16	pen_pan	0.804458479	long	3	high	1	2698
16	pen_pan	0.804458479	long	0	high	1	2378
16	pen_pan	0.804458479	long	3	high	1	2514
16	pen_pan	0.804458479	long	2	high	1	3074
16	pen_pan	0.804458479	long	1	high	1	2674
16	pen_pan	0.804458479	long	0	high	1	2343
16	pen_pan	0.804458479	long	3	high	1	2740
16	pen_pan	0.804458479	long	1	high	1	2392
16	pen_pan	0.804458479	long	3	high	1	3033
16	pen_pan	0.804458479	long	2	high	1	5353
16	pen_pan	0.804458479	long	3	high	1	2906
16	pen_pan	0.804458479	long	0	high	1	2507
16	pen_pan	0.804458479	long	3	high	1	2822
16	pen_pan	0.804458479	long	1	high	1	3046
16	pen_pan	0.804458479	long	3	high	1	4624
16	pen_pan	0.804458479	long	0	high	1	2788
17	pedal_paddle	0.786389002	short	0	mid	1	3466
17	pedal_paddle	0.786389002	short	3	mid	1	2644
17	pedal_paddle	0.786389002	short	0	mid	1	2226
17	pedal_paddle	0.786389002	short	0	mid	1	2256
17	pedal_paddle	0.786389002	short	3	mid	1	2492
17	pedal_paddle	0.786389002	short	0	mid	1	2164
17	pedal_paddle	0.786389002	short	0	mid	1	2353
17	pedal_paddle	0.786389002	short	0	mid	1	2849
17	pedal_paddle	0.786389002	short	1	mid	1	2376
17	pedal_paddle	0.786389002	short	2	mid	1	2280
17	pedal_paddle	0.786389002	short	2	mid	1	2930
17	pedal_paddle	0.786389002	short	3	mid	1	2644
17	pedal_paddle	0.786389002	short	3	mid	1	2206
17	pedal_paddle	0.786389002	short	2	mid	1	2227
17	pedal_paddle	0.786389002	short	0	mid	1	2216
17	pedal_paddle	0.786389002	short	1	mid	1	2475
17	pedal_paddle	0.786389002	short	0	mid	1	2433
17	pedal_paddle	0.786389002	short	0	mid	1	2480
17	pedal_paddle	0.786389002	middle	0	mid	1	2545
17	pedal_paddle	0.786389002	middle	3	mid	1	3085
17	pedal_paddle	0.786389002	middle	0	mid	1	3864
17	pedal_paddle	0.786389002	middle	3	mid	1	2835
17	pedal_paddle	0.786389002	middle	0	mid	1	2605
17	pedal_paddle	0.786389002	middle	2	mid	1	3070
17	pedal_paddle	0.786389002	middle	3	mid	1	2494
17	pedal_paddle	0.786389002	middle	0	mid	1	4131
17	pedal_paddle	0.786389002	middle	3	mid	1	5048
17	pedal_paddle	0.786389002	middle	3	mid	1	2269
17	pedal_paddle	0.786389002	middle	3	mid	1	2412
17	pedal_paddle	0.786389002	middle	2	mid	1	4153
17	pedal_paddle	0.786389002	middle	1	mid	1	2685
17	pedal_paddle	0.786389002	middle	0	mid	1	3050
17	pedal_paddle	0.786389002	middle	2	mid	1	2495
17	pedal_paddle	0.786389002	middle	0	mid	1	3112
17	pedal_paddle	0.786389002	middle	2	mid	1	2565
17	pedal_paddle	0.786389002	middle	3	mid	1	2530
17	pedal_paddle	0.786389002	middle	3	mid	1	2813
17	pedal_paddle	0.786389002	middle	1	mid	1	6388
17	pedal_paddle	0.786389002	middle	0	mid	1	2991
17	pedal_paddle	0.786389002	middle	3	mid	1	2442
17	pedal_paddle	0.786389002	middle	3	mid	1	2826
17	pedal_paddle	0.786389002	middle	0	mid	1	2367
17	pedal_paddle	0.786389002	middle	1	mid	1	3057
17	pedal_paddle	0.786389002	middle	2	mid	1	2351
17	pedal_paddle	0.786389002	middle	3	mid	1	3566
17	pedal_paddle	0.786389002	middle	0	mid	1	3058
17	pedal_paddle	0.786389002	middle	0	mid	1	3956
17	pedal_paddle	0.786389002	long	0	mid	1	2476
17	pedal_paddle	0.786389002	long	3	mid	1	3349
17	pedal_paddle	0.786389002	long	0	mid	1	2390
17	pedal_paddle	0.786389002	long	0	mid	1	3722
17	pedal_paddle	0.786389002	long	2	mid	1	2870
17	pedal_paddle	0.786389002	long	3	mid	1	2395
17	pedal_paddle	0.786389002	long	0	mid	1	2835
17	pedal_paddle	0.786389002	long	1	mid	1	2810
17	pedal_paddle	0.786389002	long	3	mid	1	2301
17	pedal_paddle	0.786389002	long	3	mid	1	2985
17	pedal_paddle	0.786389002	long	0	mid	1	3000
17	pedal_paddle	0.786389002	long	2	mid	1	2455
17	pedal_paddle	0.786389002	long	3	mid	1	3498
17	pedal_paddle	0.786389002	long	0	mid	1	2445
17	pedal_paddle	0.786389002	long	1	mid	1	3710
17	pedal_paddle	0.786389002	long	2	mid	1	3544
17	pedal_paddle	0.786389002	long	2	mid	1	2775
17	pedal_paddle	0.786389002	long	0	mid	1	2541
17	pedal_paddle	0.786389002	long	1	mid	1	2906
17	pedal_paddle	0.786389002	long	3	mid	1	2590
17	pedal_paddle	0.786389002	long	2	mid	1	2451
17	pedal_paddle	0.786389002	long	0	mid	1	3302
17	pedal_paddle	0.786389002	long	1	mid	1	2592
17	pedal_paddle	0.786389002	long	2	mid	1	2347
17	pedal_paddle	0.786389002	long	3	mid	1	3045
17	pedal_paddle	0.786389002	long	3	mid	1	2374
17	pedal_paddle	0.786389002	long	2	mid	1	3466
17	pedal_paddle	0.786389002	long	0	mid	1	2550
17	pedal_paddle	0.786389002	long	3	mid	1	2704
17	pedal_paddle	0.786389002	long	2	mid	1	3776
17	pedal_paddle	0.786389002	long	0	mid	1	3402
17	pedal_paddle	0.786389002	long	0	mid	1	2246
17	pen_pan	0.786389002	short	0	mid	1	2079
17	pen_pan	0.786389002	short	3	mid	1	2239
17	pen_pan	0.786389002	short	0	mid	1	2530
17	pen_pan	0.786389002	short	0	mid	1	3704
17	pen_pan	0.786389002	short	1	mid	1	3152
17	pen_pan	0.786389002	short	3	mid	1	2401
17	pen_pan	0.786389002	short	3	mid	1	3899
17	pen_pan	0.786389002	short	0	mid	1	2200
17	pen_pan	0.786389002	short	0	mid	1	2880
17	pen_pan	0.786389002	short	3	mid	1	3063
17	pen_pan	0.786389002	short	3	mid	1	2305
17	pen_pan	0.786389002	short	2	mid	1	2864
17	pen_pan	0.786389002	short	0	mid	1	3843
17	pen_pan	0.786389002	short	3	mid	1	2654
17	pen_pan	0.786389002	short	2	mid	1	3885
17	pen_pan	0.786389002	short	0	mid	1	2888
17	pen_pan	0.786389002	short	0	mid	1	2114
17	pen_pan	0.786389002	short	2	mid	1	2837
17	pen_pan	0.786389002	short	0	mid	1	2386
17	pen_pan	0.786389002	short	1	mid	1	2671
17	pen_pan	0.786389002	short	0	mid	1	2420
17	pen_pan	0.786389002	short	3	mid	1	3132
17	pen_pan	0.786389002	short	0	mid	1	2234
17	pen_pan	0.786389002	middle	0	mid	1	4490
17	pen_pan	0.786389002	middle	0	mid	1	7378
17	pen_pan	0.786389002	middle	3	mid	1	2257
17	pen_pan	0.786389002	middle	0	mid	1	2329
17	pen_pan	0.786389002	middle	3	mid	1	2408
17	pen_pan	0.786389002	middle	1	mid	1	2769
17	pen_pan	0.786389002	middle	3	mid	1	2591
17	pen_pan	0.786389002	middle	0	mid	1	2603
17	pen_pan	0.786389002	middle	1	mid	1	3107
17	pen_pan	0.786389002	middle	3	mid	1	2913
17	pen_pan	0.786389002	middle	3	mid	1	2393
17	pen_pan	0.786389002	middle	0	mid	1	3965
17	pen_pan	0.786389002	middle	2	mid	1	2217
17	pen_pan	0.786389002	middle	3	mid	1	2603
17	pen_pan	0.786389002	middle	3	mid	1	2427
17	pen_pan	0.786389002	middle	1	mid	1	2714
17	pen_pan	0.786389002	middle	0	mid	1	2793
17	pen_pan	0.786389002	middle	2	mid	1	3457
17	pen_pan	0.786389002	middle	2	mid	1	5778
17	pen_pan	0.786389002	middle	0	mid	1	2697
17	pen_pan	0.786389002	middle	3	mid	1	2228
17	pen_pan	0.786389002	long	0	mid	1	3513
17	pen_pan	0.786389002	long	3	mid	1	2819
17	pen_pan	0.786389002	long	0	mid	1	2788
17	pen_pan	0.786389002	long	3	mid	1	2428
17	pen_pan	0.786389002	long	2	mid	1	3521
17	pen_pan	0.786389002	long	0	mid	1	3672
17	pen_pan	0.786389002	long	2	mid	1	2541
17	pen_pan	0.786389002	long	3	mid	1	2465
17	pen_pan	0.786389002	long	0	mid	1	3200
17	pen_pan	0.786389002	long	1	mid	1	2369
17	pen_pan	0.786389002	long	2	mid	1	3112
17	pen_pan	0.786389002	long	3	mid	1	2705
17	pen_pan	0.786389002	long	2	mid	1	2546
17	pen_pan	0.786389002	long	0	mid	1	2631
17	pen_pan	0.786389002	long	1	mid	1	2364
17	pen_pan	0.786389002	long	2	mid	1	3447
17	pen_pan	0.786389002	long	3	mid	1	3745
17	pen_pan	0.786389002	long	3	mid	1	2547
17	pen_pan	0.786389002	long	2	mid	1	2312
17	pen_pan	0.786389002	long	0	mid	1	2862
17	pen_pan	0.786389002	long	2	mid	1	4173
17	pen_pan	0.786389002	long	2	mid	1	4851
17	pen_pan	0.786389002	long	0	mid	1	6623
17	pen_pan	0.786389002	long	3	mid	1	2478
17	pen_pan	0.786389002	long	3	mid	1	3715
17	pen_pan	0.786389002	long	2	mid	1	2923
17	pen_pan	0.786389002	long	0	mid	1	2330
17	pen_pan	0.786389002	long	3	mid	1	2642
17	pen_pan	0.786389002	long	3	mid	1	2871
17	pen_pan	0.786389002	long	0	mid	1	2084
17	pen_pan	0.786389002	long	1	mid	1	2406
17	pen_pan	0.786389002	long	1	mid	1	2198
17	pen_pan	0.786389002	long	0	mid	1	2537
18	pedal_paddle	0.685402253	short	0	mid	1	2673
18	pedal_paddle	0.685402253	short	3	mid	1	3242
18	pedal_paddle	0.685402253	short	1	mid	1	4286
18	pedal_paddle	0.685402253	short	0	mid	1	2631
18	pedal_paddle	0.685402253	short	1	mid	1	3184
18	pedal_paddle	0.685402253	short	2	mid	1	3317
18	pedal_paddle	0.685402253	short	1	mid	1	2771
18	pedal_paddle	0.685402253	short	0	mid	1	2878
18	pedal_paddle	0.685402253	short	3	mid	1	2271
18	pedal_paddle	0.685402253	short	2	mid	1	3619
18	pedal_paddle	0.685402253	short	3	mid	1	2841
18	pedal_paddle	0.685402253	short	2	mid	1	2248
18	pedal_paddle	0.685402253	short	1	mid	1	2435
18	pedal_paddle	0.685402253	short	0	mid	1	2783
18	pedal_paddle	0.685402253	short	3	mid	1	2506
18	pedal_paddle	0.685402253	short	3	mid	1	2563
18	pedal_paddle	0.685402253	short	2	mid	1	3424
18	pedal_paddle	0.685402253	short	1	mid	1	2295
18	pedal_paddle	0.685402253	short	2	mid	1	2208
18	pedal_paddle	0.685402253	short	3	mid	1	2607
18	pedal_paddle	0.685402253	short	3	mid	1	2531
18	pedal_paddle	0.685402253	short	2	mid	1	2914
18	pedal_paddle	0.685402253	short	1	mid	1	3248
18	pedal_paddle	0.685402253	short	0	mid	1	3091
18	pedal_paddle	0.685402253	short	2	mid	1	2555
18	pedal_paddle	0.685402253	short	2	mid	1	2319
18	pedal_paddle	0.685402253	short	2	mid	1	2487
18	pedal_paddle	0.685402253	short	3	mid	1	2592
18	pedal_paddle	0.685402253	short	3	mid	1	3769
18	pedal_paddle	0.685402253	short	0	mid	1	3655
18	pedal_paddle	0.685402253	short	3	mid	1	2497
18	pedal_paddle	0.685402253	short	2	mid	1	2605
18	pedal_paddle	0.685402253	short	1	mid	1	3227
18	pedal_paddle	0.685402253	short	0	mid	1	2359
18	pedal_paddle	0.685402253	short	3	mid	1	2494
18	pedal_paddle	0.685402253	short	2	mid	1	2809
18	pedal_paddle	0.685402253	short	0	mid	1	2143
18	pedal_paddle	0.685402253	middle	0	mid	1	2413
18	pedal_paddle	0.685402253	middle	2	mid	1	3373
18	pedal_paddle	0.685402253	middle	1	mid	1	4768
18	pedal_paddle	0.685402253	middle	2	mid	1	3010
18	pedal_paddle	0.685402253	middle	1	mid	1	2717
18	pedal_paddle	0.685402253	middle	0	mid	1	2515
18	pedal_paddle	0.685402253	middle	2	mid	1	2440
18	pedal_paddle	0.685402253	middle	3	mid	1	2635
18	pedal_paddle	0.685402253	middle	3	mid	1	2752
18	pedal_paddle	0.685402253	middle	1	mid	1	2644
18	pedal_paddle	0.685402253	middle	0	mid	1	2253
18	pedal_paddle	0.685402253	middle	1	mid	1	2968
18	pedal_paddle	0.685402253	middle	2	mid	1	3085
18	pedal_paddle	0.685402253	middle	3	mid	1	2633
18	pedal_paddle	0.685402253	middle	3	mid	1	2397
18	pedal_paddle	0.685402253	middle	2	mid	1	2490
18	pedal_paddle	0.685402253	middle	3	mid	1	4259
18	pedal_paddle	0.685402253	middle	3	mid	1	2779
18	pedal_paddle	0.685402253	middle	2	mid	1	2600
18	pedal_paddle	0.685402253	middle	1	mid	1	2726
18	pedal_paddle	0.685402253	middle	1	mid	1	2327
18	pedal_paddle	0.685402253	middle	2	mid	1	2652
18	pedal_paddle	0.685402253	middle	3	mid	1	4519
18	pedal_paddle	0.685402253	middle	3	mid	1	2660
18	pedal_paddle	0.685402253	middle	1	mid	1	2805
18	pedal_paddle	0.685402253	middle	3	mid	1	2446
18	pedal_paddle	0.685402253	middle	3	mid	1	2389
18	pedal_paddle	0.685402253	middle	1	mid	1	2691
18	pedal_paddle	0.685402253	middle	1	mid	1	3522
18	pedal_paddle	0.685402253	middle	2	mid	1	2835
18	pedal_paddle	0.685402253	middle	3	mid	1	2257
18	pedal_paddle	0.685402253	middle	3	mid	1	2739
18	pedal_paddle	0.685402253	middle	0	mid	1	2589
18	pedal_paddle	0.685402253	middle	3	mid	1	2780
18	pedal_paddle	0.685402253	middle	2	mid	1	2540
18	pedal_paddle	0.685402253	middle	1	mid	1	2725
18	pedal_paddle	0.685402253	middle	0	mid	1	3132
18	pedal_paddle	0.685402253	middle	3	mid	1	2835
18	pedal_paddle	0.685402253	middle	2	mid	1	5318
18	pedal_paddle	0.685402253	middle	0	mid	1	2762
18	pedal_paddle	0.685402253	long	0	mid	1	2266
18	pedal_paddle	0.685402253	long	3	mid	1	2855
18	pedal_paddle	0.685402253	long	2	mid	1	2477
18	pedal_paddle	0.685402253	long	0	mid	1	3160
18	pedal_paddle	0.685402253	long	1	mid	1	2572
18	pedal_paddle	0.685402253	long	2	mid	1	3074
18	pedal_paddle	0.685402253	long	3	mid	1	2566
18	pedal_paddle	0.685402253	long	2	mid	1	2781
18	pedal_paddle	0.685402253	long	1	mid	1	2545
18	pedal_paddle	0.685402253	long	0	mid	1	2546
18	pedal_paddle	0.685402253	long	3	mid	1	2481
18	pedal_paddle	0.685402253	long	2	mid	1	2953
18	pedal_paddle	0.685402253	long	1	mid	1	2660
18	pedal_paddle	0.685402253	long	0	mid	1	2835
18	pedal_paddle	0.685402253	long	1	mid	1	2497
18	pedal_paddle	0.685402253	long	3	mid	1	2825
18	pedal_paddle	0.685402253	long	2	mid	1	2650
18	pedal_paddle	0.685402253	long	1	mid	1	2345
18	pedal_paddle	0.685402253	long	0	mid	1	2715
18	pedal_paddle	0.685402253	long	3	mid	1	2538
18	pedal_paddle	0.685402253	long	3	mid	1	2384
18	pedal_paddle	0.685402253	long	2	mid	1	4697
18	pedal_paddle	0.685402253	long	0	mid	1	2281
18	pedal_paddle	0.685402253	long	3	mid	1	2419
18	pedal_paddle	0.685402253	long	3	mid	1	2403
18	pedal_paddle	0.685402253	long	2	mid	1	2360
18	pedal_paddle	0.685402253	long	1	mid	1	4380
18	pedal_paddle	0.685402253	long	2	mid	1	2492
18	pedal_paddle	0.685402253	long	3	mid	1	2486
18	pedal_paddle	0.685402253	long	2	mid	1	2418
18	pedal_paddle	0.685402253	long	2	mid	1	2403
18	pedal_paddle	0.685402253	long	1	mid	1	3139
18	pedal_paddle	0.685402253	long	0	mid	1	3190
18	pedal_paddle	0.685402253	long	1	mid	1	2648
18	pedal_paddle	0.685402253	long	3	mid	1	3134
18	pedal_paddle	0.685402253	long	1	mid	1	2784
18	pedal_paddle	0.685402253	long	0	mid	1	2411
18	pen_pan	0.685402253	short	0	mid	1	2688
18	pen_pan	0.685402253	short	0	mid	1	2716
18	pen_pan	0.685402253	short	3	mid	1	3931
18	pen_pan	0.685402253	short	0	mid	1	2540
18	pen_pan	0.685402253	short	2	mid	1	3215
18	pen_pan	0.685402253	short	3	mid	1	2489
18	pen_pan	0.685402253	short	3	mid	1	2605
18	pen_pan	0.685402253	short	1	mid	1	2448
18	pen_pan	0.685402253	short	0	mid	1	2141
18	pen_pan	0.685402253	short	1	mid	1	3420
18	pen_pan	0.685402253	short	3	mid	1	3369
18	pen_pan	0.685402253	short	3	mid	1	2399
18	pen_pan	0.685402253	short	1	mid	1	2837
18	pen_pan	0.685402253	short	3	mid	1	2495
18	pen_pan	0.685402253	short	3	mid	1	4769
18	pen_pan	0.685402253	short	2	mid	1	2984
18	pen_pan	0.685402253	short	3	mid	1	2310
18	pen_pan	0.685402253	short	3	mid	1	2460
18	pen_pan	0.685402253	short	2	mid	1	2691
18	pen_pan	0.685402253	short	1	mid	1	2691
18	pen_pan	0.685402253	short	0	mid	1	3290
18	pen_pan	0.685402253	short	2	mid	1	3194
18	pen_pan	0.685402253	short	3	mid	1	2985
18	pen_pan	0.685402253	short	1	mid	1	3648
18	pen_pan	0.685402253	short	0	mid	1	2941
18	pen_pan	0.685402253	short	1	mid	1	3095
18	pen_pan	0.685402253	short	2	mid	1	2940
18	pen_pan	0.685402253	short	3	mid	1	2304
18	pen_pan	0.685402253	short	3	mid	1	3278
18	pen_pan	0.685402253	short	1	mid	1	2862
18	pen_pan	0.685402253	short	2	mid	1	2264
18	pen_pan	0.685402253	short	3	mid	1	3014
18	pen_pan	0.685402253	short	3	mid	1	3633
18	pen_pan	0.685402253	short	0	mid	1	2223
18	pen_pan	0.685402253	middle	1	mid	1	3064
18	pen_pan	0.685402253	middle	0	mid	1	2599
18	pen_pan	0.685402253	middle	2	mid	1	2530
18	pen_pan	0.685402253	middle	1	mid	1	2981
18	pen_pan	0.685402253	middle	0	mid	1	3297
18	pen_pan	0.685402253	middle	3	mid	1	2702
18	pen_pan	0.685402253	middle	1	mid	1	2398
18	pen_pan	0.685402253	middle	0	mid	1	2765
18	pen_pan	0.685402253	middle	1	mid	1	2503
18	pen_pan	0.685402253	middle	3	mid	1	2868
18	pen_pan	0.685402253	middle	2	mid	1	3580
18	pen_pan	0.685402253	middle	1	mid	1	3430
18	pen_pan	0.685402253	middle	1	mid	1	3230
18	pen_pan	0.685402253	middle	2	mid	1	3707
18	pen_pan	0.685402253	middle	3	mid	1	2868
18	pen_pan	0.685402253	middle	3	mid	1	3676
18	pen_pan	0.685402253	middle	2	mid	1	2661
18	pen_pan	0.685402253	middle	0	mid	1	2828
18	pen_pan	0.685402253	middle	3	mid	1	2672
18	pen_pan	0.685402253	middle	3	mid	1	2608
18	pen_pan	0.685402253	middle	0	mid	1	2552
18	pen_pan	0.685402253	middle	1	mid	1	2868
18	pen_pan	0.685402253	middle	2	mid	1	2572
18	pen_pan	0.685402253	middle	3	mid	1	2575
18	pen_pan	0.685402253	middle	2	mid	1	3176
18	pen_pan	0.685402253	middle	0	mid	1	2719
18	pen_pan	0.685402253	middle	2	mid	1	3117
18	pen_pan	0.685402253	middle	3	mid	1	4870
18	pen_pan	0.685402253	middle	2	mid	1	3777
18	pen_pan	0.685402253	middle	2	mid	1	3023
18	pen_pan	0.685402253	middle	2	mid	1	4453
18	pen_pan	0.685402253	middle	0	mid	1	4416
18	pen_pan	0.685402253	middle	2	mid	1	3661
18	pen_pan	0.685402253	middle	0	mid	1	2418
18	pen_pan	0.685402253	long	0	mid	1	3364
18	pen_pan	0.685402253	long	0	mid	1	2733
18	pen_pan	0.685402253	long	2	mid	1	2662
18	pen_pan	0.685402253	long	0	mid	1	2450
18	pen_pan	0.685402253	long	2	mid	1	3134
18	pen_pan	0.685402253	long	3	mid	1	2551
18	pen_pan	0.685402253	long	3	mid	1	2640
18	pen_pan	0.685402253	long	2	mid	1	2618
18	pen_pan	0.685402253	long	0	mid	1	2755
18	pen_pan	0.685402253	long	1	mid	1	4282
18	pen_pan	0.685402253	long	3	mid	1	2559
18	pen_pan	0.685402253	long	3	mid	1	2490
18	pen_pan	0.685402253	long	2	mid	1	2497
18	pen_pan	0.685402253	long	0	mid	1	2936
18	pen_pan	0.685402253	long	3	mid	1	2538
18	pen_pan	0.685402253	long	3	mid	1	3186
18	pen_pan	0.685402253	long	2	mid	1	2703
18	pen_pan	0.685402253	long	1	mid	1	2968
18	pen_pan	0.685402253	long	2	mid	1	3660
18	pen_pan	0.685402253	long	3	mid	1	2435
18	pen_pan	0.685402253	long	3	mid	1	3263
18	pen_pan	0.685402253	long	2	mid	1	3990
18	pen_pan	0.685402253	long	1	mid	1	4198
18	pen_pan	0.685402253	long	1	mid	1	4097
18	pen_pan	0.685402253	long	3	mid	1	2308
18	pen_pan	0.685402253	long	3	mid	1	2327
18	pen_pan	0.685402253	long	2	mid	1	2507
18	pen_pan	0.685402253	long	3	mid	1	3045
18	pen_pan	0.685402253	long	3	mid	1	2916
18	pen_pan	0.685402253	long	2	mid	1	2878
18	pen_pan	0.685402253	long	0	mid	1	2901
18	pen_pan	0.685402253	long	1	mid	1	3412
18	pen_pan	0.685402253	long	2	mid	1	4212
18	pen_pan	0.685402253	long	3	mid	1	2931
18	pen_pan	0.685402253	long	2	mid	1	3672
18	pen_pan	0.685402253	long	0	mid	1	2344
18	pen_pan	0.685402253	long	3	mid	1	2507
18	pen_pan	0.685402253	long	0	mid	1	2505
2	pedal_paddle	0.698347014	short	0	mid	1	2700
2	pedal_paddle	0.698347014	short	3	mid	1	2533
2	pedal_paddle	0.698347014	short	1	mid	1	2577
2	pedal_paddle	0.698347014	short	0	mid	1	2308
2	pedal_paddle	0.698347014	short	3	mid	1	2468
2	pedal_paddle	0.698347014	short	0	mid	1	3438
2	pedal_paddle	0.698347014	short	3	mid	1	2342
2	pedal_paddle	0.698347014	short	1	mid	1	2412
2	pedal_paddle	0.698347014	short	0	mid	1	2857
2	pedal_paddle	0.698347014	short	0	mid	1	2704
2	pedal_paddle	0.698347014	short	2	mid	1	4964
2	pedal_paddle	0.698347014	short	2	mid	1	2307
2	pedal_paddle	0.698347014	short	0	mid	1	6188
2	pedal_paddle	0.698347014	short	1	mid	1	2437
2	pedal_paddle	0.698347014	short	3	mid	1	5109
2	pedal_paddle	0.698347014	short	0	mid	1	2314
2	pedal_paddle	0.698347014	short	3	mid	1	2667
2	pedal_paddle	0.698347014	short	3	mid	1	3579
2	pedal_paddle	0.698347014	short	0	mid	1	2355
2	pedal_paddle	0.698347014	short	2	mid	1	3819
2	pedal_paddle	0.698347014	short	1	mid	1	2574
2	pedal_paddle	0.698347014	short	0	mid	1	2409
2	pedal_paddle	0.698347014	short	0	mid	1	2891
2	pedal_paddle	0.698347014	middle	0	mid	1	2329
2	pedal_paddle	0.698347014	middle	2	mid	1	2454
2	pedal_paddle	0.698347014	middle	1	mid	1	5275
2	pedal_paddle	0.698347014	middle	0	mid	1	2823
2	pedal_paddle	0.698347014	middle	2	mid	1	2420
2	pedal_paddle	0.698347014	middle	0	mid	1	3442
2	pedal_paddle	0.698347014	middle	3	mid	1	2265
2	pedal_paddle	0.698347014	middle	0	mid	1	2437
2	pedal_paddle	0.698347014	middle	1	mid	1	4686
2	pedal_paddle	0.698347014	middle	3	mid	1	4482
2	pedal_paddle	0.698347014	middle	1	mid	1	3495
2	pedal_paddle	0.698347014	middle	0	mid	1	2362
2	pedal_paddle	0.698347014	middle	3	mid	1	2998
2	pedal_paddle	0.698347014	middle	3	mid	1	3620
2	pedal_paddle	0.698347014	middle	0	mid	1	2335
2	pedal_paddle	0.698347014	middle	2	mid	1	2519
2	pedal_paddle	0.698347014	middle	3	mid	1	3910
2	pedal_paddle	0.698347014	middle	3	mid	1	2612
2	pedal_paddle	0.698347014	middle	1	mid	1	3093
2	pedal_paddle	0.698347014	middle	0	mid	1	2245
2	pedal_paddle	0.698347014	middle	3	mid	1	4510
2	pedal_paddle	0.698347014	middle	0	mid	1	2558
2	pedal_paddle	0.698347014	middle	3	mid	1	2409
2	pedal_paddle	0.698347014	middle	0	mid	1	2411
2	pedal_paddle	0.698347014	middle	3	mid	1	6603
2	pedal_paddle	0.698347014	middle	0	mid	1	2367
2	pedal_paddle	0.698347014	long	0	mid	1	2522
2	pedal_paddle	0.698347014	long	2	mid	1	6323
2	pedal_paddle	0.698347014	long	0	mid	1	2570
2	pedal_paddle	0.698347014	long	2	mid	1	4145
2	pedal_paddle	0.698347014	long	3	mid	1	3070
2	pedal_paddle	0.698347014	long	2	mid	1	2447
2	pedal_paddle	0.698347014	long	0	mid	1	3417
2	pedal_paddle	0.698347014	long	1	mid	1	4792
2	pedal_paddle	0.698347014	long	0	mid	1	2447
2	pedal_paddle	0.698347014	long	1	mid	1	3526
2	pedal_paddle	0.698347014	long	2	mid	1	4583
2	pedal_paddle	0.698347014	long	3	mid	1	3210
2	pedal_paddle	0.698347014	long	3	mid	1	2490
2	pedal_paddle	0.698347014	long	3	mid	1	2610
2	pedal_paddle	0.698347014	long	2	mid	1	4089
2	pedal_paddle	0.698347014	long	0	mid	1	2662
2	pedal_paddle	0.698347014	long	1	mid	1	2896
2	pedal_paddle	0.698347014	long	0	mid	1	2887
2	pedal_paddle	0.698347014	long	2	mid	1	2650
2	pedal_paddle	0.698347014	long	0	mid	1	2952
2	pedal_paddle	0.698347014	long	1	mid	1	3620
2	pedal_paddle	0.698347014	long	1	mid	1	4467
2	pedal_paddle	0.698347014	long	0	mid	1	2605
2	pen_pan	0.698347014	short	3	mid	1	2073
2	pen_pan	0.698347014	short	0	mid	1	2277
2	pen_pan	0.698347014	short	3	mid	1	2567
2	pen_pan	0.698347014	short	0	mid	1	2409
2	pen_pan	0.698347014	short	3	mid	1	2855
2	pen_pan	0.698347014	short	2	mid	1	2614
2	pen_pan	0.698347014	short	1	mid	1	5902
2	pen_pan	0.698347014	short	3	mid	1	2582
2	pen_pan	0.698347014	short	0	mid	1	2552
2	pen_pan	0.698347014	short	2	mid	1	2212
2	pen_pan	0.698347014	short	3	mid	1	3822
2	pen_pan	0.698347014	short	2	mid	1	4225
2	pen_pan	0.698347014	short	0	mid	1	2293
2	pen_pan	0.698347014	short	1	mid	1	2149
2	pen_pan	0.698347014	short	2	mid	1	2372
2	pen_pan	0.698347014	short	3	mid	1	3977
2	pen_pan	0.698347014	short	0	mid	1	2622
2	pen_pan	0.698347014	short	3	mid	1	2410
2	pen_pan	0.698347014	short	3	mid	1	2339
2	pen_pan	0.698347014	short	1	mid	1	2566
2	pen_pan	0.698347014	short	0	mid	1	2692
2	pen_pan	0.698347014	short	3	mid	1	2302
2	pen_pan	0.698347014	short	3	mid	1	6605
2	pen_pan	0.698347014	short	2	mid	1	3264
2	pen_pan	0.698347014	short	0	mid	1	2272
2	pen_pan	0.698347014	short	2	mid	1	2641
2	pen_pan	0.698347014	short	0	mid	1	3081
2	pen_pan	0.698347014	short	1	mid	1	3224
2	pen_pan	0.698347014	short	0	mid	1	4514
2	pen_pan	0.698347014	middle	0	mid	1	2734
2	pen_pan	0.698347014	middle	2	mid	1	2628
2	pen_pan	0.698347014	middle	1	mid	1	2490
2	pen_pan	0.698347014	middle	0	mid	1	2996
2	pen_pan	0.698347014	middle	1	mid	1	3850
2	pen_pan	0.698347014	middle	3	mid	1	2875
2	pen_pan	0.698347014	middle	1	mid	1	3087
2	pen_pan	0.698347014	middle	3	mid	1	2515
2	pen_pan	0.698347014	middle	1	mid	1	2982
2	pen_pan	0.698347014	middle	0	mid	1	6725
2	pen_pan	0.698347014	middle	1	mid	1	2597
2	pen_pan	0.698347014	middle	2	mid	1	2265
2	pen_pan	0.698347014	middle	3	mid	1	5010
2	pen_pan	0.698347014	middle	1	mid	1	5793
2	pen_pan	0.698347014	middle	0	mid	1	7048
2	pen_pan	0.698347014	middle	2	mid	1	2409
2	pen_pan	0.698347014	middle	0	mid	1	2896
2	pen_pan	0.698347014	middle	3	mid	1	2345
2	pen_pan	0.698347014	middle	0	mid	1	3404
2	pen_pan	0.698347014	middle	1	mid	1	2460
2	pen_pan	0.698347014	middle	3	mid	1	2737
2	pen_pan	0.698347014	middle	2	mid	1	2647
2	pen_pan	0.698347014	middle	0	mid	1	2438
2	pen_pan	0.698347014	middle	0	mid	1	2872
2	pen_pan	0.698347014	long	0	mid	1	3139
2	pen_pan	0.698347014	long	3	mid	1	5875
2	pen_pan	0.698347014	long	0	mid	1	2616
2	pen_pan	0.698347014	long	1	mid	1	2480
2	pen_pan	0.698347014	long	3	mid	1	3035
2	pen_pan	0.698347014	long	2	mid	1	2383
2	pen_pan	0.698347014	long	0	mid	1	2496
2	pen_pan	0.698347014	long	3	mid	1	2575
2	pen_pan	0.698347014	long	3	mid	1	2664
2	pen_pan	0.698347014	long	2	mid	1	2982
2	pen_pan	0.698347014	long	0	mid	1	2496
2	pen_pan	0.698347014	long	2	mid	1	4890
2	pen_pan	0.698347014	long	3	mid	1	2469
2	pen_pan	0.698347014	long	1	mid	1	2975
2	pen_pan	0.698347014	long	0	mid	1	3305
2	pen_pan	0.698347014	long	2	mid	1	2582
2	pen_pan	0.698347014	long	3	mid	1	2428
2	pen_pan	0.698347014	long	1	mid	1	3668
2	pen_pan	0.698347014	long	0	mid	1	5754
2	pen_pan	0.698347014	long	2	mid	1	2451
2	pen_pan	0.698347014	long	3	mid	1	2498
2	pen_pan	0.698347014	long	2	mid	1	4467
2	pen_pan	0.698347014	long	3	mid	1	2516
2	pen_pan	0.698347014	long	2	mid	1	2530
2	pen_pan	0.698347014	long	3	mid	1	2422
2	pen_pan	0.698347014	long	0	mid	1	2382
2	pen_pan	0.698347014	long	2	mid	1	2595
2	pen_pan	0.698347014	long	0	mid	1	2551
2	pen_pan	0.698347014	long	3	mid	1	2567
2	pen_pan	0.698347014	long	0	mid	1	2746
21	pedal_paddle	0.307341395	short	0	mid	1	2408
21	pedal_paddle	0.307341395	short	1	mid	1	2448
21	pedal_paddle	0.307341395	short	0	mid	1	3847
21	pedal_paddle	0.307341395	short	2	mid	1	4086
21	pedal_paddle	0.307341395	short	0	mid	1	2429
21	pedal_paddle	0.307341395	short	3	mid	1	2456
21	pedal_paddle	0.307341395	short	0	mid	1	2991
21	pedal_paddle	0.307341395	short	2	mid	1	5341
21	pedal_paddle	0.307341395	short	3	mid	1	3279
21	pedal_paddle	0.307341395	short	1	mid	1	2470
21	pedal_paddle	0.307341395	short	0	mid	1	2590
21	pedal_paddle	0.307341395	short	2	mid	1	2428
21	pedal_paddle	0.307341395	short	3	mid	1	2686
21	pedal_paddle	0.307341395	short	2	mid	1	3062
21	pedal_paddle	0.307341395	short	1	mid	1	5246
21	pedal_paddle	0.307341395	short	0	mid	1	3116
21	pedal_paddle	0.307341395	short	2	mid	1	5052
21	pedal_paddle	0.307341395	short	3	mid	1	2466
21	pedal_paddle	0.307341395	short	0	mid	1	4468
21	pedal_paddle	0.307341395	short	1	mid	1	4616
21	pedal_paddle	0.307341395	short	2	mid	1	2636
21	pedal_paddle	0.307341395	short	3	mid	1	2529
21	pedal_paddle	0.307341395	short	2	mid	1	2494
21	pedal_paddle	0.307341395	short	0	mid	1	3882
21	pedal_paddle	0.307341395	short	3	mid	1	2815
21	pedal_paddle	0.307341395	short	2	mid	1	2185
21	pedal_paddle	0.307341395	short	1	mid	1	3643
21	pedal_paddle	0.307341395	short	0	mid	1	2340
21	pedal_paddle	0.307341395	short	3	mid	1	2388
21	pedal_paddle	0.307341395	short	1	mid	1	3369
21	pedal_paddle	0.307341395	short	2	mid	1	4337
21	pedal_paddle	0.307341395	short	1	mid	1	4051
21	pedal_paddle	0.307341395	short	0	mid	1	2070
21	pedal_paddle	0.307341395	middle	0	mid	1	2852
21	pedal_paddle	0.307341395	middle	0	mid	1	2374
21	pedal_paddle	0.307341395	middle	2	mid	1	2807
21	pedal_paddle	0.307341395	middle	0	mid	1	2650
21	pedal_paddle	0.307341395	middle	1	mid	1	3561
21	pedal_paddle	0.307341395	middle	0	mid	1	2188
21	pedal_paddle	0.307341395	middle	1	mid	1	3140
21	pedal_paddle	0.307341395	middle	2	mid	1	2618
21	pedal_paddle	0.307341395	middle	3	mid	1	2665
21	pedal_paddle	0.307341395	middle	2	mid	1	5235
21	pedal_paddle	0.307341395	middle	1	mid	1	2688
21	pedal_paddle	0.307341395	middle	0	mid	1	2668
21	pedal_paddle	0.307341395	middle	3	mid	1	2110
21	pedal_paddle	0.307341395	middle	0	mid	1	4214
21	pedal_paddle	0.307341395	middle	3	mid	1	3014
21	pedal_paddle	0.307341395	middle	3	mid	1	2555
21	pedal_paddle	0.307341395	middle	2	mid	1	2455
21	pedal_paddle	0.307341395	middle	1	mid	1	2390
21	pedal_paddle	0.307341395	middle	0	mid	1	2703
21	pedal_paddle	0.307341395	middle	1	mid	1	3522
21	pedal_paddle	0.307341395	middle	2	mid	1	2714
21	pedal_paddle	0.307341395	middle	3	mid	1	2934
21	pedal_paddle	0.307341395	middle	2	mid	1	2356
21	pedal_paddle	0.307341395	middle	0	mid	1	2219
21	pedal_paddle	0.307341395	middle	1	mid	1	2655
21	pedal_paddle	0.307341395	middle	2	mid	1	2291
21	pedal_paddle	0.307341395	middle	3	mid	1	3465
21	pedal_paddle	0.307341395	middle	3	mid	1	2295
21	pedal_paddle	0.307341395	middle	2	mid	1	2761
21	pedal_paddle	0.307341395	middle	3	mid	1	2687
21	pedal_paddle	0.307341395	middle	0	mid	1	2630
21	pedal_paddle	0.307341395	middle	0	mid	1	3098
21	pedal_paddle	0.307341395	long	0	mid	1	2733
21	pedal_paddle	0.307341395	long	2	mid	1	4434
21	pedal_paddle	0.307341395	long	0	mid	1	2427
21	pedal_paddle	0.307341395	long	2	mid	1	3033
21	pedal_paddle	0.307341395	long	0	mid	1	2859
21	pedal_paddle	0.307341395	long	2	mid	1	2546
21	pedal_paddle	0.307341395	long	3	mid	1	2657
21	pedal_paddle	0.307341395	long	3	mid	1	2450
21	pedal_paddle	0.307341395	long	1	mid	1	4406
21	pedal_paddle	0.307341395	long	0	mid	1	2696
21	pedal_paddle	0.307341395	long	2	mid	1	3733
21	pedal_paddle	0.307341395	long	3	mid	1	2283
21	pedal_paddle	0.307341395	long	3	mid	1	5035
21	pedal_paddle	0.307341395	long	1	mid	1	4274
21	pedal_paddle	0.307341395	long	0	mid	1	4024
21	pedal_paddle	0.307341395	long	1	mid	1	9282
21	pedal_paddle	0.307341395	long	2	mid	1	4164
21	pedal_paddle	0.307341395	long	3	mid	1	2309
21	pedal_paddle	0.307341395	long	3	mid	1	2602
21	pedal_paddle	0.307341395	long	2	mid	1	2377
21	pedal_paddle	0.307341395	long	3	mid	1	2606
21	pedal_paddle	0.307341395	long	1	mid	1	2457
21	pedal_paddle	0.307341395	long	0	mid	1	3917
21	pedal_paddle	0.307341395	long	3	mid	1	2386
21	pedal_paddle	0.307341395	long	3	mid	1	2447
21	pedal_paddle	0.307341395	long	2	mid	1	2952
21	pedal_paddle	0.307341395	long	0	mid	1	2864
21	pedal_paddle	0.307341395	long	3	mid	1	2446
21	pedal_paddle	0.307341395	long	0	mid	1	2992
21	pedal_paddle	0.307341395	long	3	mid	1	3494
21	pen_pan	0.307341395	short	0	mid	1	2604
21	pen_pan	0.307341395	short	2	mid	1	2429
21	pen_pan	0.307341395	short	0	mid	1	2519
21	pen_pan	0.307341395	short	1	mid	1	2183
21	pen_pan	0.307341395	short	0	mid	1	4707
21	pen_pan	0.307341395	short	3	mid	1	2636
21	pen_pan	0.307341395	short	0	mid	1	4055
21	pen_pan	0.307341395	short	3	mid	1	2391
21	pen_pan	0.307341395	short	1	mid	1	3244
21	pen_pan	0.307341395	short	0	mid	1	3183
21	pen_pan	0.307341395	short	1	mid	1	3577
21	pen_pan	0.307341395	short	3	mid	1	2644
21	pen_pan	0.307341395	short	3	mid	1	2342
21	pen_pan	0.307341395	short	2	mid	1	2300
21	pen_pan	0.307341395	short	0	mid	1	2543
21	pen_pan	0.307341395	short	2	mid	1	3868
21	pen_pan	0.307341395	short	0	mid	1	2940
21	pen_pan	0.307341395	short	1	mid	1	3621
21	pen_pan	0.307341395	short	2	mid	1	5401
21	pen_pan	0.307341395	short	3	mid	1	3207
21	pen_pan	0.307341395	short	2	mid	1	4956
21	pen_pan	0.307341395	short	0	mid	1	2340
21	pen_pan	0.307341395	short	0	mid	1	2422
21	pen_pan	0.307341395	middle	0	mid	1	2507
21	pen_pan	0.307341395	middle	0	mid	1	2503
21	pen_pan	0.307341395	middle	2	mid	1	2982
21	pen_pan	0.307341395	middle	0	mid	1	2963
21	pen_pan	0.307341395	middle	3	mid	1	2539
21	pen_pan	0.307341395	middle	2	mid	1	2654
21	pen_pan	0.307341395	middle	0	mid	1	2747
21	pen_pan	0.307341395	middle	2	mid	1	2751
21	pen_pan	0.307341395	middle	3	mid	1	2430
21	pen_pan	0.307341395	middle	3	mid	1	2841
21	pen_pan	0.307341395	middle	1	mid	1	2910
21	pen_pan	0.307341395	middle	0	mid	1	2810
21	pen_pan	0.307341395	middle	3	mid	1	2415
21	pen_pan	0.307341395	middle	2	mid	1	2694
21	pen_pan	0.307341395	middle	0	mid	1	3105
21	pen_pan	0.307341395	middle	0	mid	1	2576
21	pen_pan	0.307341395	middle	0	mid	1	2605
21	pen_pan	0.307341395	middle	1	mid	1	3225
21	pen_pan	0.307341395	middle	0	mid	1	3096
21	pen_pan	0.307341395	middle	2	mid	1	3585
21	pen_pan	0.307341395	middle	1	mid	1	2803
21	pen_pan	0.307341395	middle	0	mid	1	2419
21	pen_pan	0.307341395	long	0	mid	1	3229
21	pen_pan	0.307341395	long	0	mid	1	2876
21	pen_pan	0.307341395	long	2	mid	1	2479
21	pen_pan	0.307341395	long	3	mid	1	2502
21	pen_pan	0.307341395	long	0	mid	1	2656
21	pen_pan	0.307341395	long	1	mid	1	3005
21	pen_pan	0.307341395	long	2	mid	1	2250
21	pen_pan	0.307341395	long	3	mid	1	2917
21	pen_pan	0.307341395	long	2	mid	1	4619
21	pen_pan	0.307341395	long	0	mid	1	3721
21	pen_pan	0.307341395	long	2	mid	1	3538
21	pen_pan	0.307341395	long	3	mid	1	2792
21	pen_pan	0.307341395	long	3	mid	1	2629
21	pen_pan	0.307341395	long	2	mid	1	2489
21	pen_pan	0.307341395	long	1	mid	1	2376
21	pen_pan	0.307341395	long	0	mid	1	2825
21	pen_pan	0.307341395	long	1	mid	1	2281
21	pen_pan	0.307341395	long	0	mid	1	3095
21	pen_pan	0.307341395	long	2	mid	1	2613
21	pen_pan	0.307341395	long	3	mid	1	2677
21	pen_pan	0.307341395	long	0	mid	1	3176
21	pen_pan	0.307341395	long	0	mid	1	4610
21	pen_pan	0.307341395	long	3	mid	1	3615
21	pen_pan	0.307341395	long	0	mid	1	3377
21	pen_pan	0.307341395	long	3	mid	1	2603
21	pen_pan	0.307341395	long	0	mid	1	2389
21	pen_pan	0.307341395	long	2	mid	1	2806
21	pen_pan	0.307341395	long	0	mid	1	2779
22	pedal_paddle	0.522387049	short	0	mid	1	2466
22	pedal_paddle	0.522387049	short	2	mid	1	2540
22	pedal_paddle	0.522387049	short	1	mid	1	2531
22	pedal_paddle	0.522387049	short	0	mid	1	2447
22	pedal_paddle	0.522387049	short	3	mid	1	2363
22	pedal_paddle	0.522387049	short	2	mid	1	2826
22	pedal_paddle	0.522387049	short	0	mid	1	2385
22	pedal_paddle	0.522387049	short	3	mid	1	2195
22	pedal_paddle	0.522387049	short	3	mid	1	2351
22	pedal_paddle	0.522387049	short	2	mid	1	2344
22	pedal_paddle	0.522387049	short	0	mid	1	2695
22	pedal_paddle	0.522387049	short	3	mid	1	2272
22	pedal_paddle	0.522387049	short	3	mid	1	2553
22	pedal_paddle	0.522387049	short	0	mid	1	2369
22	pedal_paddle	0.522387049	short	3	mid	1	2272
22	pedal_paddle	0.522387049	short	3	mid	1	2160
22	pedal_paddle	0.522387049	short	2	mid	1	2508
22	pedal_paddle	0.522387049	short	0	mid	1	2345
22	pedal_paddle	0.522387049	short	2	mid	1	2250
22	pedal_paddle	0.522387049	short	3	mid	1	2650
22	pedal_paddle	0.522387049	short	3	mid	1	2240
22	pedal_paddle	0.522387049	short	2	mid	1	2365
22	pedal_paddle	0.522387049	short	1	mid	1	3071
22	pedal_paddle	0.522387049	short	0	mid	1	2631
22	pedal_paddle	0.522387049	short	2	mid	1	2569
22	pedal_paddle	0.522387049	short	3	mid	1	2431
22	pedal_paddle	0.522387049	short	3	mid	1	2401
22	pedal_paddle	0.522387049	short	2	mid	1	2595
22	pedal_paddle	0.522387049	short	0	mid	1	2503
22	pedal_paddle	0.522387049	short	3	mid	1	2304
22	pedal_paddle	0.522387049	short	0	mid	1	2560
22	pedal_paddle	0.522387049	short	0	mid	1	2663
22	pedal_paddle	0.522387049	short	3	mid	1	2379
22	pedal_paddle	0.522387049	short	0	mid	1	2601
22	pedal_paddle	0.522387049	middle	3	mid	1	3800
22	pedal_paddle	0.522387049	middle	1	mid	1	2450
22	pedal_paddle	0.522387049	middle	1	mid	1	2552
22	pedal_paddle	0.522387049	middle	1	mid	1	2643
22	pedal_paddle	0.522387049	middle	0	mid	1	2329
22	pedal_paddle	0.522387049	middle	3	mid	1	2277
22	pedal_paddle	0.522387049	middle	2	mid	1	2330
22	pedal_paddle	0.522387049	middle	1	mid	1	2370
22	pedal_paddle	0.522387049	middle	3	mid	1	2678
22	pedal_paddle	0.522387049	middle	3	mid	1	2330
22	pedal_paddle	0.522387049	middle	2	mid	1	2572
22	pedal_paddle	0.522387049	middle	0	mid	1	2559
22	pedal_paddle	0.522387049	middle	3	mid	1	2430
22	pedal_paddle	0.522387049	middle	3	mid	1	2520
22	pedal_paddle	0.522387049	middle	2	mid	1	2337
22	pedal_paddle	0.522387049	middle	1	mid	1	2445
22	pedal_paddle	0.522387049	middle	0	mid	1	2630
22	pedal_paddle	0.522387049	middle	2	mid	1	2445
22	pedal_paddle	0.522387049	middle	3	mid	1	2313
22	pedal_paddle	0.522387049	middle	2	mid	1	2503
22	pedal_paddle	0.522387049	middle	1	mid	1	2376
22	pedal_paddle	0.522387049	middle	0	mid	1	2442
22	pedal_paddle	0.522387049	middle	2	mid	1	3666
22	pedal_paddle	0.522387049	middle	3	mid	1	2657
22	pedal_paddle	0.522387049	middle	3	mid	1	2302
22	pedal_paddle	0.522387049	middle	2	mid	1	2400
22	pedal_paddle	0.522387049	middle	0	mid	1	2397
22	pedal_paddle	0.522387049	middle	3	mid	1	2224
22	pedal_paddle	0.522387049	middle	0	mid	1	2207
22	pedal_paddle	0.522387049	middle	3	mid	1	2802
22	pedal_paddle	0.522387049	middle	2	mid	1	3783
22	pedal_paddle	0.522387049	middle	0	mid	1	2421
22	pedal_paddle	0.522387049	middle	0	mid	1	2453
22	pedal_paddle	0.522387049	long	1	mid	1	2610
22	pedal_paddle	0.522387049	long	2	mid	1	2661
22	pedal_paddle	0.522387049	long	3	mid	1	2520
22	pedal_paddle	0.522387049	long	1	mid	1	2585
22	pedal_paddle	0.522387049	long	0	mid	1	2607
22	pedal_paddle	0.522387049	long	1	mid	1	2717
22	pedal_paddle	0.522387049	long	2	mid	1	2473
22	pedal_paddle	0.522387049	long	3	mid	1	2544
22	pedal_paddle	0.522387049	long	2	mid	1	2606
22	pedal_paddle	0.522387049	long	1	mid	1	2588
22	pedal_paddle	0.522387049	long	1	mid	1	2553
22	pedal_paddle	0.522387049	long	3	mid	1	2570
22	pedal_paddle	0.522387049	long	3	mid	1	2473
22	pedal_paddle	0.522387049	long	0	mid	1	3584
22	pedal_paddle	0.522387049	long	3	mid	1	2749
22	pedal_paddle	0.522387049	long	3	mid	1	2578
22	pedal_paddle	0.522387049	long	2	mid	1	2647
22	pedal_paddle	0.522387049	long	1	mid	1	2560
22	pedal_paddle	0.522387049	long	1	mid	1	2531
22	pedal_paddle	0.522387049	long	3	mid	1	2565
22	pedal_paddle	0.522387049	long	3	mid	1	2586
22	pedal_paddle	0.522387049	long	2	mid	1	2449
22	pedal_paddle	0.522387049	long	0	mid	1	2560
22	pedal_paddle	0.522387049	long	2	mid	1	2582
22	pedal_paddle	0.522387049	long	3	mid	1	2621
22	pedal_paddle	0.522387049	long	2	mid	1	2582
22	pedal_paddle	0.522387049	long	1	mid	1	2566
22	pedal_paddle	0.522387049	long	0	mid	1	3239
22	pedal_paddle	0.522387049	long	3	mid	1	2697
22	pedal_paddle	0.522387049	long	1	mid	1	4638
22	pedal_paddle	0.522387049	long	0	mid	1	2432
22	pedal_paddle	0.522387049	long	3	mid	1	2422
22	pedal_paddle	0.522387049	long	3	mid	1	2608
22	pedal_paddle	0.522387049	long	0	mid	1	2489
22	pedal_paddle	0.522387049	long	0	mid	1	2459
22	pedal_paddle	0.522387049	long	0	mid	1	2745
22	pen_pan	0.522387049	short	0	mid	1	3879
22	pen_pan	0.522387049	short	2	mid	1	2378
22	pen_pan	0.522387049	short	3	mid	1	2846
22	pen_pan	0.522387049	short	0	mid	1	3577
22	pen_pan	0.522387049	short	2	mid	1	2399
22	pen_pan	0.522387049	short	2	mid	1	2367
22	pen_pan	0.522387049	short	0	mid	1	3242
22	pen_pan	0.522387049	short	1	mid	1	2727
22	pen_pan	0.522387049	short	2	mid	1	2905
22	pen_pan	0.522387049	short	3	mid	1	2881
22	pen_pan	0.522387049	short	3	mid	1	2628
22	pen_pan	0.522387049	short	2	mid	1	2819
22	pen_pan	0.522387049	short	0	mid	1	3048
22	pen_pan	0.522387049	short	2	mid	1	2718
22	pen_pan	0.522387049	short	3	mid	1	2446
22	pen_pan	0.522387049	short	0	mid	1	3073
22	pen_pan	0.522387049	short	3	mid	1	2687
22	pen_pan	0.522387049	short	0	mid	1	3597
22	pen_pan	0.522387049	short	3	mid	1	2343
22	pen_pan	0.522387049	short	1	mid	1	2566
22	pen_pan	0.522387049	short	3	mid	1	2747
22	pen_pan	0.522387049	short	1	mid	1	2831
22	pen_pan	0.522387049	short	0	mid	1	2555
22	pen_pan	0.522387049	short	2	mid	1	2318
22	pen_pan	0.522387049	short	1	mid	1	3888
22	pen_pan	0.522387049	short	3	mid	1	2757
22	pen_pan	0.522387049	short	0	mid	1	2703
22	pen_pan	0.522387049	short	2	mid	1	2948
22	pen_pan	0.522387049	short	0	mid	1	2809
22	pen_pan	0.522387049	middle	3	mid	1	3506
22	pen_pan	0.522387049	middle	0	mid	1	2908
22	pen_pan	0.522387049	middle	1	mid	1	2879
22	pen_pan	0.522387049	middle	2	mid	1	2963
22	pen_pan	0.522387049	middle	1	mid	1	3007
22	pen_pan	0.522387049	middle	0	mid	1	3099
22	pen_pan	0.522387049	middle	1	mid	1	3414
22	pen_pan	0.522387049	middle	3	mid	1	2355
22	pen_pan	0.522387049	middle	2	mid	1	2962
22	pen_pan	0.522387049	middle	0	mid	1	3153
22	pen_pan	0.522387049	middle	2	mid	1	3029
22	pen_pan	0.522387049	middle	3	mid	1	2592
22	pen_pan	0.522387049	middle	3	mid	1	2593
22	pen_pan	0.522387049	middle	2	mid	1	2504
22	pen_pan	0.522387049	middle	1	mid	1	2610
22	pen_pan	0.522387049	middle	3	mid	1	2400
22	pen_pan	0.522387049	middle	3	mid	1	2711
22	pen_pan	0.522387049	middle	2	mid	1	2959
22	pen_pan	0.522387049	middle	0	mid	1	2869
22	pen_pan	0.522387049	middle	1	mid	1	2974
22	pen_pan	0.522387049	middle	2	mid	1	2972
22	pen_pan	0.522387049	middle	3	mid	1	2401
22	pen_pan	0.522387049	middle	2	mid	1	2842
22	pen_pan	0.522387049	middle	1	mid	1	3905
22	pen_pan	0.522387049	middle	2	mid	1	2453
22	pen_pan	0.522387049	middle	3	mid	1	2215
22	pen_pan	0.522387049	middle	0	mid	1	3202
22	pen_pan	0.522387049	middle	3	mid	1	2305
22	pen_pan	0.522387049	middle	3	mid	1	2520
22	pen_pan	0.522387049	middle	2	mid	1	3573
22	pen_pan	0.522387049	middle	1	mid	1	2812
22	pen_pan	0.522387049	middle	0	mid	1	3264
22	pen_pan	0.522387049	middle	0	mid	1	3598
22	pen_pan	0.522387049	middle	1	mid	1	2616
22	pen_pan	0.522387049	middle	0	mid	1	3094
22	pen_pan	0.522387049	long	0	mid	1	2960
22	pen_pan	0.522387049	long	2	mid	1	2576
22	pen_pan	0.522387049	long	3	mid	1	2606
22	pen_pan	0.522387049	long	1	mid	1	2639
22	pen_pan	0.522387049	long	1	mid	1	2510
22	pen_pan	0.522387049	long	3	mid	1	2379
22	pen_pan	0.522387049	long	2	mid	1	2507
22	pen_pan	0.522387049	long	1	mid	1	2377
22	pen_pan	0.522387049	long	0	mid	1	2797
22	pen_pan	0.522387049	long	1	mid	1	2577
22	pen_pan	0.522387049	long	2	mid	1	2541
22	pen_pan	0.522387049	long	3	mid	1	2652
22	pen_pan	0.522387049	long	3	mid	1	2637
22	pen_pan	0.522387049	long	2	mid	1	2770
22	pen_pan	0.522387049	long	0	mid	1	2715
22	pen_pan	0.522387049	long	1	mid	1	2351
22	pen_pan	0.522387049	long	2	mid	1	2704
22	pen_pan	0.522387049	long	3	mid	1	2465
22	pen_pan	0.522387049	long	2	mid	1	2541
22	pen_pan	0.522387049	long	2	mid	1	2803
22	pen_pan	0.522387049	long	1	mid	1	2460
22	pen_pan	0.522387049	long	0	mid	1	4051
22	pen_pan	0.522387049	long	1	mid	1	2988
22	pen_pan	0.522387049	long	3	mid	1	2972
22	pen_pan	0.522387049	long	3	mid	1	2551
22	pen_pan	0.522387049	long	0	mid	1	2894
22	pen_pan	0.522387049	long	1	mid	1	2286
22	pen_pan	0.522387049	long	3	mid	1	2961
22	pen_pan	0.522387049	long	3	mid	1	2623
22	pen_pan	0.522387049	long	0	mid	1	3722
22	pen_pan	0.522387049	long	0	mid	1	2798
22	pen_pan	0.522387049	long	3	mid	1	2453
22	pen_pan	0.522387049	long	2	mid	1	3458
22	pen_pan	0.522387049	long	0	mid	1	2604
22	pen_pan	0.522387049	long	0	mid	1	2473
23	pedal_paddle	0.722399969	short	1	high	1	2196
23	pedal_paddle	0.722399969	short	1	high	1	2496
23	pedal_paddle	0.722399969	short	0	high	1	2212
23	pedal_paddle	0.722399969	short	2	high	1	2670
23	pedal_paddle	0.722399969	short	0	high	1	2291
23	pedal_paddle	0.722399969	short	3	high	1	2179
23	pedal_paddle	0.722399969	short	3	high	1	2242
23	pedal_paddle	0.722399969	short	2	high	1	2832
23	pedal_paddle	0.722399969	short	0	high	1	3217
23	pedal_paddle	0.722399969	short	2	high	1	2126
23	pedal_paddle	0.722399969	short	2	high	1	2101
23	pedal_paddle	0.722399969	short	0	high	1	2340
23	pedal_paddle	0.722399969	short	3	high	1	2292
23	pedal_paddle	0.722399969	short	3	high	1	2550
23	pedal_paddle	0.722399969	short	0	high	1	2249
23	pedal_paddle	0.722399969	short	2	high	1	2400
23	pedal_paddle	0.722399969	short	3	high	1	2018
23	pedal_paddle	0.722399969	short	2	high	1	2729
23	pedal_paddle	0.722399969	short	1	high	1	2227
23	pedal_paddle	0.722399969	short	0	high	1	2105
23	pedal_paddle	0.722399969	short	3	high	1	2636
23	pedal_paddle	0.722399969	short	3	high	1	2379
23	pedal_paddle	0.722399969	short	0	high	1	2216
23	pedal_paddle	0.722399969	short	2	high	1	2437
23	pedal_paddle	0.722399969	short	3	high	1	2529
23	pedal_paddle	0.722399969	short	3	high	1	2445
23	pedal_paddle	0.722399969	short	1	high	1	2588
23	pedal_paddle	0.722399969	short	0	high	1	2254
23	pedal_paddle	0.722399969	short	1	high	1	2562
23	pedal_paddle	0.722399969	short	2	high	1	2787
23	pedal_paddle	0.722399969	short	0	high	1	2236
23	pedal_paddle	0.722399969	short	0	high	1	2128
23	pedal_paddle	0.722399969	middle	0	high	1	2568
23	pedal_paddle	0.722399969	middle	0	high	1	2609
23	pedal_paddle	0.722399969	middle	0	high	1	2582
23	pedal_paddle	0.722399969	middle	0	high	1	2332
23	pedal_paddle	0.722399969	middle	1	high	1	2520
23	pedal_paddle	0.722399969	middle	2	high	1	2744
23	pedal_paddle	0.722399969	middle	3	high	1	2437
23	pedal_paddle	0.722399969	middle	0	high	1	2321
23	pedal_paddle	0.722399969	middle	3	high	1	2157
23	pedal_paddle	0.722399969	middle	3	high	1	2378
23	pedal_paddle	0.722399969	middle	1	high	1	2482
23	pedal_paddle	0.722399969	middle	3	high	1	2195
23	pedal_paddle	0.722399969	middle	3	high	1	2671
23	pedal_paddle	0.722399969	middle	0	high	1	2332
23	pedal_paddle	0.722399969	middle	2	high	1	2781
[truncated: 5,905 more rows]
