# Supplementary material for: L1 variation and L2 acquisition: L1 German /eː/-/ɛː/ overlap and its effect on the acquisition of L2 English /ɛ/-/æ/
Source: Front Psychol. 2023 Jun 28;14:1133859. doi: 10.3389/fpsyg.2023.1133859 (PMC10336208; doi:10.3389/fpsyg.2023.1133859)
Supplement: Supplementary file 1 [file Data_Sheet_1.ZIP › R scripts and datasets/2. Discrimination/2. Response Time/R script Response Time Discrimination]

# Authors of paper: Marcel Schlechtweg, Jörg Peters, Marina Frank
# Experiment II: Perception: Discrimination task
# Reaction Time (only correct responses)

# Step 1: Cite R, give R version, install and open packages, cite packages, give package versions
citation()$textVersion
R.Version()$version.string
install.packages("tidyverse")
library(tidyverse)
citation("tidyverse")$textVersion
packageVersion("tidyverse")
install.packages("lme4")
library(lme4)
citation("lme4")$textVersion
packageVersion("lme4")
install.packages("lmerTest")
library(lmerTest)
citation("lmerTest")$textVersion
packageVersion("lmerTest")
install.packages("emmeans")
library(emmeans)
citation("emmeans")$textVersion
packageVersion("emmeans")

# Step 2: Import data ("Import dataset"; "From Text (base)"; "Analysis")

# Step 3: Log transformation (to the base 10) of ReactionTime
Analysis1<-mutate(Analysis,Log10ReactionTime=log10(ReactionTime))

# Step 4: Calculate the mean, standard deviation, minimum, and maximum
mean(Analysis1$Log10ReactionTime)
sd(Analysis1$Log10ReactionTime)
min(Analysis1$Log10ReactionTime)
max(Analysis1$Log10ReactionTime)

# Step 5: Define and check for possible statistical outliers (mean +- 2.5 x standard deviation)
3.432502+(2.5*0.0930462) = 3.665118
3.432502-(2.5*0.0930462) = 3.199886
# No outliers since the values of possible outliers are between the minimum and maximum of the dataset

# Step 6: Factor transformation of fixed effect with numerical levels
Analysis2<-mutate(Analysis1,StepDistance=factor(StepDistance))

# Step 7: Modelling
# Most complex structure
Model1.Analysis2<-lmer(Log10ReactionTime~GermanPillai*Duration+GermanPillai*StepDistance+GermanPillai*LevelEnglish+(1|Subject)+(GermanPillai|Item),data=Analysis2)
# Convergence issue, use of different optimizer
Model2.Analysis2<-lmer(Log10ReactionTime~GermanPillai*Duration+GermanPillai*StepDistance+GermanPillai*LevelEnglish+(1|Subject)+(GermanPillai|Item),data=Analysis2,control=lmerControl(optimizer='bobyqa'))
# Still convergence issues, simplification of random effects structure
Model3.Analysis2<-lmer(Log10ReactionTime~GermanPillai*Duration+GermanPillai*StepDistance+GermanPillai*LevelEnglish+(1|Subject)+(1|Item),data=Analysis2)
summary(Model3.Analysis2)
# Exclusion of non-significant terms
# GermanPillai*Duration is excluded
Model4.Analysis2<-lmer(Log10ReactionTime~Duration+GermanPillai*StepDistance+GermanPillai*LevelEnglish+(1|Subject)+(1|Item),data=Analysis2)
summary(Model4.Analysis2)
# GermanPillai*LevelEnglish is excluded
Model5.Analysis2<-lmer(Log10ReactionTime~Duration+GermanPillai*StepDistance+LevelEnglish+(1|Subject)+(1|Item),data=Analysis2)
summary(Model5.Analysis2)
# LevelEnglish is excluded
Model6.Analysis2<-lmer(Log10ReactionTime~Duration+GermanPillai*StepDistance+(1|Subject)+(1|Item),data=Analysis2)
summary(Model6.Analysis2)
# Significant terms remain
# Using three criteria (see also Plag et al. 2017), check if the significance is supported
# Criterion 1: t statistics greater than 2 or smaller than -2
# Criterion 2: Model with respective fixed effect is significantly different from the model without it (see ANOVA output)
# Criterion 3: AIC is smaller if the fixed effect is in the model in comparison to the model without it
# Duration is tested
# Model6.Analysis2 contains it, Model7.Analysis2 does not
Model7.Analysis2<-lmer(Log10ReactionTime~GermanPillai*StepDistance+(1|Subject)+(1|Item),data=Analysis2)
anova(Model6.Analysis2,Model7.Analysis2,test="Chisq")
# The three criteria are fulfilled, Duration is kept in the model
# GermanPillai*StepDistance is tested
# Model6.Analysis2 contains it, Model8.Analysis2 does not
Model8.Analysis2<-lmer(Log10ReactionTime~Duration+GermanPillai+StepDistance+(1|Subject)+(1|Item),data=Analysis2)
anova(Model6.Analysis2,Model8.Analysis2,test="Chisq")
# Criterion 2 is not fulfilled, GermanPillai*StepDistance is removed from the model
Model8.Analysis2<-lmer(Log10ReactionTime~Duration+GermanPillai+StepDistance+(1|Subject)+(1|Item),data=Analysis2)
summary(Model8.Analysis2)
# GermanPillai is non-significant and is removed from the model
Model9.Analysis2<-lmer(Log10ReactionTime~Duration+StepDistance+(1|Subject)+(1|Item),data=Analysis2)
summary(Model9.Analysis2)
# The remaining significant terms are checked again, using the three criteria
# Duration is tested
# Model9.Analysis2 contains it, Model10.Analysis2 does not
Model10.Analysis2<-lmer(Log10ReactionTime~StepDistance+(1|Subject)+(1|Item),data=Analysis2)
anova(Model9.Analysis2,Model10.Analysis2,test="Chisq")
# The three criteria are fulfilled, Duration remains in the model
# StepDistance is tested
# Model9.Analysis2 contains it, Model11.Analysis2 does not
Model11.Analysis2<-lmer(Log10ReactionTime~Duration+(1|Subject)+(1|Item),data=Analysis2)
anova(Model9.Analysis2,Model11.Analysis2,test="Chisq")
# The three criteria are fulfilled, StepDistance remains in the model

# Step 8: The final model is
Model9.Analysis2<-lmer(Log10ReactionTime~Duration+StepDistance+(1|Subject)+(1|Item),data=Analysis2)
summary(Model9.Analysis2)

# Step 9: To get an idea of the other comparisons not specified in the model already, apply Tukey comparisons
emmeans(Model9.Analysis2,pairwise~Duration,adjust="tukey")
emmeans(Model9.Analysis2,pairwise~StepDistance,adjust="tukey")
